# Supplementary material for: A system-level approach identifies HIF-2α as a critical regulator of chondrosarcoma progression
Source: Nat Commun. 2020 Oct 6;11:5023. doi: 10.1038/s41467-020-18817-7 (PMC7538956; doi:10.1038/s41467-020-18817-7)
Supplement: Supplementary file 3 — Supplementary Data 1 [file 41467_2020_18817_MOESM3_ESM.xlsx]

## Sheet: M1 (cyan)
M1 (cyan) module gene list
A2M	CCDC3	DUSP22	GPR68	KLF11	NINJ2	RGS16	SPRY1
ABHD7	CCDC8	EDN1	GRASP	KLF13	NOS3	RHOJ	SRF
ACOX2	CCDC80	EFHD1	GSTM4	KLF6	NOTCH1	RIN2	ST5
ADA	CCND3	EFNB1	GUCY1A3	KLHL3	NOTCH4	ROBO4	ST6GAL1
ADAMTS1	CD248	EGFLAM	HIGD1B	KRT18	NPEPL1	RPL13A	STARD8
ADAMTS4	CD36	EMP1	HIP1	LAMA5	NT5E	RUTBC1	SYTL2
ADAMTS9	CDC42EP4	ENG	HS.184721	LDLR	NUAK1	S100A4	SYTL4
ADCY4	CDCA7L	EPAS1	HS.193767	LMO2	OLFML1	SASH1	TBX2
ADFP	CDGAP	EPHA2	HS.224794	LOC283537	PARVB	SELENBP1	TCF7L1
ADM	CDH5	FAM100B	HS.347034	LOC338328	PCBD1	SEMA4B	TEAD2
AES	CEBPB	FAM26B	HS.379253	LOC648470	PCSK9	SEMA6A	TEK
AFAP1L2	CENTD3	FAM43A	HS.446301	LOC649859	PDGFRB	SEPN1	TGFBI
ANGPT2	CFB	FAM50B	HS.568777	LOC88523	PGF	SEPW1	THBD
ANGPTL4	CFLAR	FCGRT	HS.568928	LOH3CR2A	PLA2G4C	SERPINF1	THBS4
ANPEP	CLDN5	FGD5	HSPA12B	MAF	PLD3	SERPING1	TIMP3
AQP1	CLEC14A	FHL3	HYAL1	MAP3K8	PLEKHA2	SFRP4	TMEM119
ARHGAP15	CLIC3	FLI1	ICAM1	MBP	PLK3	SH2D3C	TMEM173
ARHGAP27	CLIC6	FLJ10781	ICAM2	ME3	PLTP	SH3BGRL2	TMEM176A
ATOX1	COL4A1	FLJ45244	ID3	MGAT1	PLVAP	SH3PXD2A	TNFAIP8L1
BCL6B	CPXM1	FNDC4	IER2	MGC39900	PLXDC1	SH3PXD2B	TNFAIP8L3
C10ORF11	CPXM2	FXYD6	IGFBP2	MGC61598	PLXND1	SH3TC1	TNFRSF14
C10ORF56	CRIP1	FZD10	IGFBP7	MGLL	PRKCD	SIGIRR	TRPV2
C10ORF58	CST3	FZD4	IL3RA	MGST2	PRKCDBP	SLC16A5	TSPYL5
C11ORF2	CTSK	GADD45G	IL4R	MID1IP1	PRKCH	SLC25A13	UCHL1
C13ORF33	CYGB	GATA2	ISLR	MMP11	PTGDS	SLC25A5	VASH1
C16ORF77	CYTL1	GATS	ITGA5	MMRN2	PTGIS	SLC2A3	VEGFB
C20ORF44	DBN1	GFOD1	ITGA9	MVP	PTP4A3	SLC39A11	VIL2
C22ORF16	DCTN2	GFRA2	ITGB5	MYH10	PTPRB	SLCO2A1	WFDC1
C6ORF192	DDAH2	GGA2	ITM2A	NAP1L5	PTPRE	SLIT3	XLKD1
C6ORF85	DENND3	GJA4	ITPKB	NEDD9	RASIP1	SMAD7	ZDHHC14
CABLES1	DLL4	GPR116	KCNMB1	NES	RASL12	SOX18	ZNF154
CAPG	DOC1	GPR4	KIAA0523	NEURL2	RBPMS2	SPARCL1	ZNF467
CASP4	DPT	GPR56	KIAA1671	NFKBIA	RGC32	SPHK1

## Sheet: M2 (purple)
M2 (purple) module gene list
ACAD9	CARD11	DUSP23	GPNMB	HS.50125	LYZ	PSMB10	TAGLN2
ACP5	CARD9	DUSP5	GPR92	HS.505141	MAN1C1	PSMB4	TAP1
AIF1	CCL5	ECOP	GPSM3	HS.518715	MAPKAPK3	PSMB6	TAP2
AKR1B1	CCR1	EMILIN2	GPX1	HS.546375	MARCKSL1	PSME1	TAPBPL
ALDH1A3	CD163	ENTPD1	GRN	HS.572219	MFNG	PSME2	TBC1D10C
ALOX5	CD300A	ETV5	GYPC	HS.581935	MIF4GD	PTGER4	TBXAS1
ALOX5AP	CD300LF	FABP4	GZMB	HS.91389	MKNK1	PTGS1	TCN2
AMICA1	CD68	FAM113B	HAVCR2	IFI27	MMD	QPRT	TGM2
AOAH	CD72	FAM70B	HCK	IFI30	MPP1	RAB35	THOC3
AP1B1	CD74	FCER1G	HCLS1	IL10RA	MS4A6A	RAC2	TMEM51
APBB1IP	CD81	FCN1	HCP5	IL2RB	MSN	RARRES3	TMEM86A
APOBEC3G	CDH13	FCRL3	HEPH	IRF1	MX1	RASA3	TMSB10
APOC1	CDH15	FGD3	HLA-A	IRF8	NCF4	RCC2	TNFRSF1B
APOE	CECR1	FHOD3	HLA-B	ITGAE	NPHS1	RENBP	TRIB2
ARF5	CHST7	FJX1	HLA-C	KIAA0746	NPL	RIPK1	TSPAN9
ARHGAP25	CMTM7	FKBP1A	HLA-DMA	KLRG1	OAZ1	RNASE1	TYROBP
ARHGDIB	CNDP2	FLJ11506	HLA-DMB	LAMP3	OGFRL1	RNASET2	UBE2L6
ARPC1A	CORO1A	FNBP1	HLA-DPA1	LAP3	P2RY6	RPL39L	UROS
ARPC5L	COTL1	FOLR2	HLA-DPB2	LAPTM5	PARP14	S100A8	VAMP5
AXIIR	CSF1R	FPR1	HLA-DQA1	LARGE	PARVG	SAMSN1	VAMP8
BDKRB2	CST7	FPRL2	HLA-DRA	LCP1	PCDH12	SAP30L	VAV1
BICD1	CTSC	FTL	HLA-DRB3	LCP2	PCOLCE	SDS	VSIG4
BLOC1S1	CTSD	GALM	HLA-DRB4	LGALS3BP	PEA15	SDSL	WAS
BRI3	CTSZ	GBP4	HLA-E	LGMN	PEPD	SEMA4D	WDR1
BST2	CXCL10	GDF15	HLA-F	LIPA	PFN1	SERPINE1	ZBTB7B
BTK	CXCL12	GIMAP1	HMHA1	LOC642489	PHF10	SLA	ZFP36L1
C10ORF26	CXCL16	GIMAP4	HMOX1	LOC647450	PLAUR	SLC15A3	ZMYND15
C14ORF159	CXCR4	GIMAP5	HNRPD	LOC649143	PLEK	SLC20A2
C17ORF49	CXORF9	GIMAP6	HS.14555	LOC649396	PLEKHO1	SLC7A7
C1ORF162	CYBA	GIMAP8	HS.197143	LOC650494	PPP4C	SLCO2B1
C1QC	CYFIP1	GLUL	HS.321083	LOC654191	PRAME	SOD2
C2ORF32	DDEF1	GM2A	HS.374257	LRRC33	PRDM8	SPOCK2
C3AR1	DOCK10	GNA15	HS.395787	LY6E	PRKCB1	STARD7
C3ORF37	DOCK2	GPD1L	HS.406790	LY86	PSCD4	STX11

## Sheet: M3 (green)
M3 (green) module gene list
ACAA2	CBY1	FAM14B	HS.539438	LOC400948	NDUFS5	RAB8A	THOC4
ACACA	CCDC12	FAM86B1	HS.540318	LOC402057	NECAP2	RANBP1	TIMM8B
ACBD6	CCDC127	FAM96B	HS.544632	LOC402644	NEDD8	RAP2B	TINF2
ACTN1	CCDC134	FBXO42	HS.547775	LOC441454	NGFRAP1	RBBP5	TIPIN
ADMR	CCDC135	FGF6	HS.550799	LOC642731	NIPSNAP1	RBM15B	TMEM111
ADSL	CD82	FLJ20674	HS.554214	LOC645236	NME1	RBX1	TMEM185B
AGPAT6	CDC2L1	FLJ38482	HS.558983	LOC645442	NPR1	RCL1	TMEM62
AHSA1	CHCHD8	FTH1	HS.560741	LOC648080	NTAN1	RDBP	TMEM98
AK2	CHMP7	FTHL11	HS.561378	LOC648249	NUBPL	RFTN1	TNFAIP1
AKR1A1	CHP	FUCA2	HS.563138	LOC649049	NUDT3	RGS10	TP53AP1
AKR7A2	CHRAC1	FUSIP1	HS.563589	LOC650717	NUDT5	RP11-49G10.8	TPM1
ANK3	CICE	FUT11	HS.564035	LOC652481	NUTF2	RPA1	TPST2
ANKRD33	CINP	GLRX5	HS.564676	LOC652624	OAS1	RPA2	TRAPPC3
ANXA2	CKS1B	GNG5	HS.564874	LOC653479	OAS2	RPAIN	TRFP
ANXA2P1	CLYBL	GOSR2	HS.565151	LOC653610	OAS3	RPL10A	TRMT12
ANXA2P3	CNO	GOT1	HS.565314	LPXN	OBFC1	RPL19	TSR1
APCDD1	COMMD1	GPR177	HS.567459	LRRC25	OR10G3	RPL23AP7	TSSC1
APH1B	COMMD7	GRB10	HS.571245	LRRC42	PANK4	RPLP0	TTC4
APITD1	COMMD9	GRIK5	HS.573021	LSAMP	PARP16	RPS11	TTLL5
APOM	COMT	GSR	HS.576106	LSM10	PCBP1	RPS12	TUBA1A
ARMCX6	COX10	GSTO1	HS.579113	LSMD1	PFDN6	RPS13	TUBB6
AVEN	COX4NB	GTF2IRD2	HS.579665	LYRM4	PGD	RPS15	TWF2
BCL2L13	COX5A	GTSE1	HS.580126	MAD2L1BP	PHF5A	RPS17	UBB
BRCA1	CSTB	GUF1	HS.580735	MAPK1	PIGS	RPS21	UBE2D4
BTN3A2	CTNNBL1	H2AFY	HS.580850	MAX	PIP5K2A	RPS3	UBE2I
C10ORF61	CYB5D2	H6PD	HS.584657	MCM4	PNMA1	RRS1	UCK2
C10ORF72	CYC1	HDAC8	HS.98007	MDP-1	POLE4	RUVBL1	UCRC
C10ORF76	DDT	HDDC3	ICT1	MED19	POLR1E	SAMD6	UNC5B
C11ORF10	DET1	HEBP1	IHPK2	MED8	POLR2D	SDCCAG3L	UPK1B
C11ORF48	DKFZP564J0863	HIST1H2BD	IL10RB	METTL2A	POLR3D	SDHC	USP39
C11ORF60	DLST	HIST1H4K	IMMP1L	METTL7B	PPIAL4	SERF2	USP4
C11ORF73	DNAJB12	HMGN2	IRS1	MGAT2	PPIB	SF3B5	VCP
C14ORF133	DNAJB6	HNRPAB	ISCA2	MGC16385	PPIH	SGPL1	VPS24
C14ORF2	DNAJC9	HOMEZ	ISG15	MINA	PPP1R7	SIAH2	WDR65
C14ORF94	DOLK	HS.126458	ISY1	MLLT11	PPP2R2D	SIAHBP1	WDR71
C17ORF61	DRG1	HS.127509	ITGB2	MPZL1	PPP5C	SLC15A2	WISP1
C18ORF10	DSCR1L1	HS.128328	KDELR2	MR1	PRDX5	SLC25A24	XRCC6
C18ORF37	E2F2	HS.130547	KIAA0101	MRPL16	PREP	SLC2A11	YKT6
C1ORF144	EARS2	HS.156918	KIAA1160	MRPL20	PRKACB	SLC35F2	ZBED1
C1ORF163	EBNA1BP2	HS.170193	KIAA1797	MRPL34	PRR16	SLC39A4	ZBTB25
C1ORF174	ECHS1	HS.336475	KIFC1	MRPL40	PRRX1	SMYD3	ZCCHC17
C1ORF176	EHD3	HS.340072	KRTAP10-11	MRPL43	PSMB2	SNAPAP	ZDHHC5
C1ORF212	EHD4	HS.34447	KTI12	MRPL48	PSMB3	SNRPC	ZKSCAN3
C1ORF43	EI24	HS.352549	KUA-UEV	MRPL53	PSMB7	SNRPN	ZNF32
C1ORF50	EIF2B2	HS.356962	LGTN	MRPL9	PSMC3	SNX15	ZNF329
C1ORF53	EIF2C1	HS.36034	LOC128977	MRPS15	PSMC5	SSRP1	ZNF34
C1QBP	EIF2S2	HS.434958	LOC148915	MRPS21	PTDSS1	SSU72	ZNF511
C22ORF28	EIF4E2	HS.448392	LOC341457	MRPS7	PXMP2	STX8
C2ORF28	ENSA	HS.450769	LOC388654	NAG	QDPR	SYPL1
C6ORF166	ERLIN1	HS.484967	LOC389672	NDUFA9	RAB20	SYS1
C7ORF10	EXOSC1	HS.523076	LOC389901	NDUFB2	RAB32	TALDO1
C8ORF33	EXOSC2	HS.537722	LOC391356	NDUFB8	RAB38	TFDP1
CAPZB	FAHD1	HS.538226	LOC399942	NDUFB9	RAB5C	THAP11

## Sheet: L1 (brown)
L1 (brown) module gene list
AARS2	CAPN1	FKSG30	HS.541700	KIAA1274	MYBPC3	QSCN6	TBC1D22B
AATF	CAPNS1	FLJ10213	HS.541907	KIAA1958	MYEOV2	RAB34	TBC1D2B
ABCC10	CARS2	FLJ10241	HS.542603	KIAA1967	MYH9	RAB7L1	TBC1D7
ABCD1	CASP9	FLJ10357	HS.542778	KIF1C	MYLK2	RABEPK	TBL3
ABCF1	CATSPER1	FLJ11783	HS.542844	KIF22	NADK	RABGGTA	TBX19
ABCF2	CATSPER2	FLJ12949	HS.542998	KLC2	NAGA	RABIF	TCF3
ABHD14A	CBR3	FLJ14154	HS.543823	KLHDC4	NAGK	RABL2A	TCF7L2
ABHD14B	CBS	FLJ20186	HS.543896	KPNA2	NAGPA	RABL2B	TCIRG1
ABHD8	CBX2	FLJ20254	HS.543924	KPTN	NAPG	RABL4	TEAD3
ABI2	CBX4	FLJ20397	HS.544883	KRTAP5-1	NAT11	RAC1	TERF2
ABI3	CCDC101	FLJ20489	HS.544950	KRTCAP2	NAT14	RAC3	TETRAN
ABR	CCDC107	FLJ20699	HS.545128	KRTHB6	NAT6	RAD23A	TEX261
ACAA1	CCDC124	FLJ22222	HS.545276	KUA	NCAPD2	RAE1	TEX264
ACIN1	CCDC24	FLJ22531	HS.545513	LAT	NCAPH2	RAG1AP1	TFE3
ACO2	CCDC33	FLJ22795	HS.545551	LDOC1L	NCLN	RALY	TGM6
ACOT7	CCDC44	FLJ23584	HS.545554	LETM1	NCOA5	RAMP1	THAP7
ACOT8	CCDC71	FLJ25476	HS.545943	LHPP	NDRG4	RANBP3	THOC6
ACTB	CCDC74A	FLJ25680	HS.546005	LIG1	NDST1	RANGAP1	THOP1
ACTR1A	CCDC92	FLJ27354	HS.546225	LIN7B	NDST2	RANGNRF	TICAM1
ACY1	CCDC94	FLJ35220	HS.547201	LMNA	NDUFA11	RASGRF1	TIGD5
ACYP2	CCDC95	FLJ36144	HS.550307	LMNB2	NDUFA13	RASL10B	TIMM44
ADAM19	CCHCR1	FLJ38969	HS.550345	LOC113179	NDUFA3	RBM4	TINAG
ADAT1	CCL2	FLJ38984	HS.550359	LOC113386	NDUFB11	RBM4B	TK1
ADC	CCL26	FLJ43339	HS.551538	LOC114984	NDUFS7	RC74	TLCD1
ADCK1	CCM2	FLOT1	HS.552357	LOC116236	NDUFS8	RCN3	TLE3
ADCK2	CCNK	FLT3LG	HS.552878	LOC124446	NDUFV1	REEP4	TLN1
ADCK5	CCT7	FLYWCH1	HS.553188	LOC144097	NEIL2	REPIN1	TLN2
ADORA2A	CD2BP2	FMNL1	HS.554149	LOC146517	NEK6	RETSAT	TM4SF11
ADPRHL2	CD320	FNTB	HS.555706	LOC165186	NENF	RFC2	TMC6
ADRM1	CD97	FOXC2	HS.556255	LOC200312	NEU1	RFP	TMEM104
AGBL4	CDAN1	FOXP3	HS.557339	LOC220686	NFKBIB	RFX2	TMEM109
AGPAT1	CDC42EP2	FRAT2	HS.557431	LOC283951	NFKBIE	RFXANK	TMEM121
AHCY	CDCA5	FREQ	HS.558037	LOC285053	NFKBIL2	RGN	TMEM127
ALDH3B1	CDIPT	FSCN1	HS.558171	LOC339240	NHN1	RGS12	TMEM141
ALG1	CDK2AP2	FTHL2	HS.558911	LOC387841	NIBP	RGS3	TMEM142A
ALKBH2	CDK5	FTSJ3	HS.559445	LOC389833	NIT1	RHBDD1	TMEM147
ALKBH4	CDT1	FUZ	HS.559836	LOC390354	NLRX1	RHEBL1	TMEM150
AMDHD2	CEBPA	FXR2	HS.560497	LOC400451	NME1-NME2	RHOBTB2	TMEM160
AMY1C	CEP250	FYN	HS.560521	LOC400879	NME4	RHOG	TMEM161A
ANK2	CEP68	FZD2	HS.561130	LOC401019	NOB1	RIMS3	TMEM177
ANKRD39	CEP76	GADD45GIP1	HS.561300	LOC401720	NOC2L	RIN3	TMEM180
AP1M1	CESK1	GALE	HS.561981	LOC402055	NOL14	RKHD1	TMEM41A
AP1S1	CFL1	GALNS	HS.562219	LOC440160	NOLA2	RNASEH2A	TMEM54
AP2A2	CHAF1B	GAMT	HS.562636	LOC440278	NONO	RNF113A	TMEM55B
AP2S1	CHCHD5	GAS2L1	HS.562720	LOC440927	NOVA2	RNF126	TMEM63A
AP3S2	CHCHD6	GATAD2A	HS.563113	LOC441385	NQO2	RNF135	TMEM63B
AP4M1	CHD3	GBA	HS.563304	LOC51255	NR1H3	RNF167	TMEM8
APEH	CHKB	GBF1	HS.563654	LOC55565	NR2E3	RNF185	TMEM81
APEX2	CHMP2A	GBGT1	HS.563969	LOC641700	NR2F1	RNF25	TMEM93
APOBEC3C	CHMP4A	GCC1	HS.564150	LOC641802	NR2F6	RNF26	TNFRSF12A
APRT	CHMP6	GCDH	HS.564154	LOC642269	NRBP1	RNMTL1	TNFSF12
ARD1A	CHRNA6	GDF11	HS.564497	LOC642477	NRM	RNPEPL1	TNFSF12-TNFSF13
ARFRP1	CHST1	GEFT	HS.564742	LOC642859	NSDHL	ROGDI	TNFSF9
ARHGAP22	CIB1	GGTLA1	HS.565029	LOC643206	NT5C3L	RP11-529I10.4	TNPO3
ARHGAP4	CIRH1A	GINS2	HS.565094	LOC644001	NT5DC2	RP13-15M17.2	TNRC5
ARHGEF18	CLCF1	GLT1D1	HS.565234	LOC644039	NTHL1	RPL13	TOM1L2
ARL2	CLIC1	GLYCTK	HS.565236	LOC644096	NTNG2	RPL28	TOMM22
ARMC6	CLN6	GMEB1	HS.565678	LOC644311	NUDT15	RPL8	TOMM40
ARMC7	CLOCK	GNB2	HS.565908	LOC644580	NUDT22	RPP14	TOR2A
ARPC4	CLPP	GNG7	HS.566166	LOC644719	NUDT8	RPS18	TP53I3
ARSA	CLPTM1L	GNL1	HS.566280	LOC645031	NUP210	RPS19BP1	TPCN1
ASB13	CMKLR1	GORASP1	HS.566594	LOC645659	NUP93	RPS5	TPD52L3
ASCL2	CNN2	GPATCH3	HS.566815	LOC645777	NXN	RPS6KA1	TRA16
ASNA1	CNTROB	GPC2	HS.566827	LOC645929	NXT1	RPS6KA4	TRAIP
ASPHD1	COG8	GPKOW	HS.568589	LOC646197	NY-REN-7	RPS9	TRAP1
ASPHD2	COPG	GPR161	HS.569154	LOC646345	NY-SAR-48	RPUSD1	TRAPPC1
ATAD3A	COPS6	GPR172A	HS.569323	LOC646491	OBFC2B	RPUSD2	TRAPPC4
ATG7	COQ4	GRB14	HS.569588	LOC646906	OCEL1	RPUSD3	TRIM21
ATIC	COQ9	GRHPR	HS.569936	LOC647630	OGDH	RRP12	TRIM3
ATP5D	COX4I1	GRWD1	HS.569944	LOC648748	OKL38	RRP9	TRIM65
ATP5G1	COX5B	GSS	HS.570989	LOC650029	OPA3	RSAD1	TRIM67
ATP6V0E2	COX6B1	GSTK1	HS.571006	LOC650111	OPRS1	RUVBL2	TRIM68
ATP6V1F	CRELD2	GTF2F1	HS.571404	LOC650254	OR56B1	S100A11	TRPC4
AUP1	CRSP7	GTF2IRD1	HS.571614	LOC650321	OR9A4	S100A16	TRPT1
AVPR2	CRSP8	GTPBP3	HS.572444	LOC650698	ORC6L	S100A3	TSPAN33
AXL	CSGLCA-T	GTPBP5	HS.572474	LOC650803	OSGEP	SAMM50	TSPAN5
AYP1P1	CSNK1D	GUK1	HS.572932	LOC651453	OXA1L	SAP130	TSPO
B4GALT2	CSNK2B	HAGHL	HS.573268	LOC651483	P117	SCAMP2	TSR2
BAD	CSTF2	HDAC11	HS.573310	LOC651575	P2RX7	SCAMP4	TST
BAHD1	CTBP2	HDAC5	HS.573334	LOC652634	P704P	SCAND1	TSTA3
BANF1	CTPS	HDAC7A	HS.573359	LOC652672	PABPN1	SCLY	TTC15
BAT4	CUEDC2	HDGF	HS.573404	LOC653066	PACS2	SCO2	TTC5
BAX	CXORF34	HEATR2	HS.573671	LOC653206	PAFAH2	SCOTIN	TTC7B
BCL2L1	CYB561D2	HECTD3	HS.573785	LOC653210	PAQR4	SDF2L1	TTLL12
BCL7B	CYBASC3	HEXIM2	HS.574010	LOC653472	PARP10	SEC13	TTYH3
BLCAP	CYP2D6	HIF1AN	HS.574272	LOC653784	PARP12	SEC14L2	TUBA1C
BMP1	D15WSU75E	HIGD2A	HS.574466	LOC653820	PARP3	SELPLG	TUBB
BOLA1	DAXX	HINT2	HS.574513	LOC654253	PCBP4	SEMA4A	TUBB3
BOP1	DAZAP1	HIRIP3	HS.574542	LOC654260	PCDHGB6	SEMA6B	TUBB8
BPHL	DCAKD	HIST1H1D	HS.574762	LOC85390	PCK2	SEPX1	TUBG1
BRD2	DCBLD1	HLA-G	HS.574968	LOC90120	PDCD10	SERINC2	TUFM
BRF2	DCI	HLA-H	HS.575464	LOC91561	PDCD11	SERPINA10	TUSC2
BRMS1	DCPS	HLX1	HS.576509	LOXL1	PDCD2L	SESN2	TUSC4
BRPF3	DCTN3	HM13	HS.576524	LOXL2	PDLIM7	SF3B4	TXN2
BTBD14A	DCTN5	HMBS	HS.576590	LRFN3	PDRG1	SFXN4	TXNRD2
BTBD14B	DCXR	HNRPH2	HS.576729	LRFN4	PEF1	SH3GL1	UBE1L
BTBD6	DDX19A	HOMER3	HS.576969	LRP16	PEO1	SHKBP1	UBE2C
BYSL	DDX28	HPCAL1	HS.577504	LRRC20	PES1	SHROOM2	UBE2L3
C10ORF33	DDX39	HPS6	HS.577625	LRRC28	PEX11G	SIRT7	UBE2Z
C10ORF38	DDX49	HRAS	HS.578082	LRRC29	PEX6	SIX2	UBIAD1
C10ORF59	DDX54	HRASLS3	HS.578208	LRRC45	PFAS	SLC16A2	UBL4A
C10ORF83	DECR2	HS.100554	HS.578356	LRRC46	PGLS	SLC1A4	UBL7
C11ORF24	DEF6	HS.105375	HS.578836	LRRC47	PHB	SLC1A5	UBQLN3
C11ORF59	DENND2A	HS.112880	HS.579479	LRRC51	PHB2	SLC22A18	UBQLN4
C11ORF67	DEPDC5	HS.114761	HS.580128	LRRC8E	PHC1	SLC24A3	UCP1
C12ORF43	DFFA	HS.127043	HS.580465	LSM2	PHGDH	SLC25A1	UCP2
C12ORF52	DGAT1	HS.127242	HS.580740	LSM4	PHLDA2	SLC25A10	UNQ501
C12ORF57	DHPS	HS.128620	HS.581740	LSM7	PIGO	SLC25A11	UQCRC1
C14ORF1	DHRS4	HS.128892	HS.581864	LTBR	PIGV	SLC25A16	UROD
C14ORF102	DHX16	HS.132448	HS.582066	LYL1	PIH1D1	SLC25A19	USP51
C14ORF122	DHX33	HS.132844	HS.582592	LYPLA2	PIK3CD	SLC25A23	UTS2
C14ORF131	DHX8	HS.133261	HS.582701	LZTS1	PIK3R2	SLC27A4	VAC14
C14ORF132	DIO3	HS.144151	HS.583904	M6PRBP1	PIM2	SLC27A5	VAMP2
C14ORF151	DIP2A	HS.148211	HS.584531	MAD2L2	PIN1	SLC29A3	VASP
C14ORF21	DIS3L2	HS.150747	HS.98330	MAEA	PINX1	SLC29A4	VPS11
C14ORF48	DKFZP434K1815	HS.151172	HS1BP3	MAGMAS	PITPNM1	SLC2A6	VPS25
C14ORF80	DNAJB1	HS.157771	HSD17B14	MAN2B1	PKIG	SLC30A3	VPS4A
C15ORF17	DNAJB5	HS.164030	HSD17B8	MANBAL	PLCB3	SLC35A4	VSIG6
C16ORF14	DNAJC17	HS.164252	HSD3B7	MAP1D	PLD2	SLC35C1	WDR18
C16ORF24	DNASE1L1	HS.192268	HSP90AB1	MAP1LC3A	PLEKHB2	SLC37A1	WDR34
C16ORF33	DNMT1	HS.200083	HSPA1B	MAP2K2	PLEKHG2	SLC39A1	WDR4
C16ORF48	DNMT3A	HS.202452	HSPA6	MAP3K11	PLEKHJ1	SLC39A13	WDR45
C16ORF53	DNTTIP1	HS.202533	HSPBP1	MAP4K2	PLP2	SLC39A3	WDR54
C16ORF57	DOC2A	HS.209381	HSPC111	MAP6D1	PLSCR3	SLC43A2	WDR68
C17ORF32	DOLPP1	HS.211005	HSPC152	MAPBPIP	PMF1	SLC43A3	WDR74
C17ORF37	DPM2	HS.211301	HSPC268	MAPKAPK2	PML	SLC4A2	WDR79
C17ORF79	DPM3	HS.212407	HTATIP	MARS	PNKD	SLC5A6	WDR8
C19ORF40	DPP9	HS.253554	HUWE1	MCM2	PNKP	SLC7A6OS	WDR86
C19ORF50	DRAP1	HS.253622	IBRDC3	MCM3	PODNL1	SLC7A8	WHSC2
C19ORF52	DTYMK	HS.276860	ICAM3	MCM5	POLA	SLCO3A1	WIBG
C1ORF102	DULLARD	HS.279842	IDH2	MCM7	POLA2	SMAP1L	XRCC3
C1ORF142	DUS1L	HS.30972	IDH3B	MCOLN1	POLD4	SMARCA4	XTP3TPA
C1ORF159	DUS3L	HS.31532	IDH3G	MCRS1	POLR2E	SMARCD1	YARS
C1ORF190	DUSP18	HS.319265	IER5	MCTP1	POLR2F	SMCR7L	YIF1A
C1ORF192	DYSF	HS.332123	IFI35	MDC1	POLR2G	SMYD5	YIPF1
C1ORF201	E2F1	HS.343482	IFITM2	MDH2	POLR2I	SNFT	YWHAE
C1ORF57	EBP	HS.352254	IFITM3	MDS032	POLR2J3	SNORD32A	ZBP1
C1ORF74	ECGF1	HS.370311	IFITM4P	MEA1	POLR2L	SNORD35A	ZBTB9
C1ORF83	ECSIT	HS.370745	IFNAR2	MED9	POLR3A	SNORD68	ZDHHC12
C1ORF86	EDARADD	HS.387224	IFP38	MEIS3	POLR3E	SNRPB	ZDHHC18
C1ORF89	EEF1D	HS.388997	IFRD2	MESDC1	POLR3K	SNRPD2	ZDHHC24
C1ORF93	EFHD2	HS.402378	IGF2BP2	METRN	POMZP3	SNX11	ZFAND2A
C1QTNF6	EFNA4	HS.409403	IKBKB	METTL1	POP7	SNX17	ZFAND2B
C20ORF196	EHD1	HS.427831	IKBKE	MFSD3	PPAP2C	SNX8	ZFP64
C20ORF4	EHMT2	HS.434660	IL17RC	MFSD7	PPM1F	SOCS1	ZFPL1
C21ORF33	EIF4ENIF1	HS.439161	IL20	MGC16597	PPM1G	SOX30	ZMAT2
C21ORF45	ELAC2	HS.441062	IL27RA	MGC2408	PPM1M	SPATA2L	ZMAT5
C21ORF70	ELOVL1	HS.441849	IMP3	MGC3731	PPOX	SPG21	ZMYM3
C22ORF25	EMG1	HS.444785	IMP4	MGC4093	PPP1R14B	SPR	ZMYND19
C22ORF32	EMILIN1	HS.449857	IMPDH2	MGC57346	PPP2R5D	SPRYD4	ZMYND8
C22ORF5	EPPB9	HS.454091	INPP5D	MGC71993	PQBP1	SPSB2	ZNF142
C2ORF17	ERCC1	HS.462257	INTS5	MGMT	PRDM1	SRCAP	ZNF174
C2ORF34	ERCC2	HS.463736	IPO13	MICALL1	PREB	SRCRB4D	ZNF185
C2ORF7	ESRRA	HS.469046	IPO4	MICB	PRELID1	SRGAP2	ZNF2
C3ORF18	ETFB	HS.47308	IQCC	MIF	PRIC285	SSBP4	ZNF212
C3ORF31	EXOC1	HS.4988	IQCG	MLF2	PRMT1	SSNA1	ZNF232
C3ORF54	EXOSC4	HS.499716	IQGAP3	MOBKL2A	PRPF38A	SSR2	ZNF250
C3ORF60	EXOSC6	HS.512309	IRAK1	MOCOS	PRR6	SSR4	ZNF259
C6ORF106	F8A1	HS.512487	IRX3	MON1A	PRR7	SSSCA1	ZNF317
C6ORF108	FADD	HS.524053	ISG20	MON1B	PRRT3	ST3GAL2	ZNF319
C6ORF125	FADS2	HS.524847	ISG20L1	MORG1	PRRX2	STAB1	ZNF324B
C6ORF153	FAH	HS.527071	ISOC2	MPDU1	PRUNE	STK11	ZNF394
C7ORF20	FAM125A	HS.531363	ITGA3	MPG	PSCD2	STK16	ZNF414
C7ORF26	FAM14A	HS.534781	ITGB4BP	MPN2	PSEN2	STRA13	ZNF517
C7ORF27	FAM20C	HS.535360	ITIH2	MPND	PSENEN	STUB1	ZNF524
C7ORF47	FAM58A	HS.536143	ITPA	MRPL12	PSMB5	STX10	ZNF575
C7ORF48	FAM65A	HS.536218	IVD	MRPL14	PSMD13	STXBP2	ZNF593
C7ORF49	FAM86A	HS.537677	JDP2	MRPL2	PSMD2	STYXL1	ZNF655
C8ORF30A	FAM86C	HS.538235	JTB	MRPL27	PSMD3	SUFU	ZNF668
C8ORF41	FAM89B	HS.538647	KCND1	MRPL28	PSMD9	SULT1A4	ZNF683
C8ORF58	FANCE	HS.538804	KCNG1	MRPL37	PSTPIP1	SURF1	ZNF689
C9ORF114	FANCG	HS.539207	KCNK9	MRPL4	PTGIR	SYT15	ZNF696
C9ORF19	FASTK	HS.539385	KCNN4	MRPL49	PTMS	TACC3	ZNF707
C9ORF25	FAU	HS.539649	KCTD14	MRPL54	PTPN18	TADA3L	ZNHIT1
C9ORF90	FBXL12	HS.539888	KCTD17	MRPS18A	PTPN6	TAF10	ZNHIT2
C9ORF91	FBXL19	HS.539985	KDELR1	MRPS18B	PTPRA	TAF6	ZNRD1
CA11	FBXL6	HS.540149	KHDRBS3	MRPS34	PTRH1	TAPBP	ZSCAN2
CAD	FBXO6	HS.540179	KHSRP	MRPS5	PUSL1	TARS2
CAMK1	FGD1	HS.540247	KIAA0100	MSRA	PWWP2	TATDN2
CAMK1D	FIBP	HS.540401	KIAA0258	MUS81	PYCR1	TAX1BP3
CAMK1G	FIS1	HS.540848	KIAA0319L	MUTYH	PYCR2	TBC1D10B
CAMTA2	FKBP2	HS.541057	KIAA0406	MYBBP1A	QARS	TBC1D16

## Sheet: L2 (turquoise)
L2 (turquoise) module gene list
A4GALT	CRTAC1	HIST1H2BO	HS.539941	HS.572609	LOC643436	PCDHB19P	SNPH
AAAS	CRTAP	HIST1H4C	HS.539984	HS.572686	LOC643509	PCDHGB5	SNRPA
AACSL	CRTC1	HKR1	HS.540037	HS.572929	LOC643624	PCGF2	SNTA1
AADACL4	CRTC2	HMGCL	HS.540092	HS.573117	LOC643712	PCNXL2	SNX21
AARSD1	CRY2	HN1L	HS.540100	HS.573195	LOC643841	PCQAP	SNX26
ABCA2	CRYAB	HNRPL	HS.540136	HS.573199	LOC643862	PCSK7	SOLH
ABCA7	CRYGS	HOOK2	HS.540159	HS.573214	LOC643882	PCYOX1L	SORBS2
ABCA8	CRYM	HOXA5	HS.540162	HS.573242	LOC643904	PCYT1A	SORBS3
ABCB6	CRYZL1	HOXA6	HS.540346	HS.573507	LOC643913	PDDC1	SORCS2
ABCB8	CSF2RA	HOXC13	HS.540398	HS.573532	LOC643932	PDE2A	SORL1
ABCC3	CSH1	HOXC4	HS.540541	HS.573549	LOC644014	PDE4DIP	SOX13
ABCC5	CSK	HOXC8	HS.540564	HS.573794	LOC644043	PDE6A	SOX2
ABCD4	CSNK1A1L	HOXC9	HS.540709	HS.573854	LOC644250	PDE6C	SOX8
ABCF3	CSNK1G2	HOXD4	HS.540775	HS.573905	LOC644284	PDE6G	SPATA13
ABCG1	CSNK2A1P	HS.103355	HS.540780	HS.574060	LOC644285	PDK2	SPATA20
ABHD4	CSNK2A2	HS.106234	HS.540798	HS.574069	LOC644313	PDLIM1	SPG7
ABL1	CSRP1	HS.106801	HS.540819	HS.574278	LOC644377	PDLIM3	SPHK2
ABLIM1	CSTF1	HS.107418	HS.540828	HS.574301	LOC644424	PDPR	SPIN1
ABLIM3	CTBP1	HS.112893	HS.540858	HS.574311	LOC644642	PDXK	SPN
ABP1	CTDSP1	HS.114286	HS.540961	HS.574525	LOC644677	PDZD4	SPRR1A
ABTB1	CTNNBIP1	HS.114688	HS.540986	HS.574530	LOC644739	PELI3	SPRYD3
ACACB	CTXN1	HS.120204	HS.541027	HS.574609	LOC644872	PELP1	SPSB1
ACAD10	CUEDC1	HS.121070	HS.541036	HS.574646	LOC645070	PEMT	SPSB3
ACADS	CUL7	HS.121476	HS.541144	HS.574780	LOC645138	PER1	SPTAN1
ACCN2	CUTL1	HS.121575	HS.541248	HS.574874	LOC645217	PERLD1	SQSTM1
ACD	CXCL1	HS.121655	HS.541249	HS.574928	LOC645362	PEX11A	SR-A1
ACE2	CXCL3	HS.122407	HS.541300	HS.574946	LOC645427	PEX11B	SRC
ACOX3	CXORF12	HS.12292	HS.541438	HS.575034	LOC645489	PEX16	SREBF2
ACP2	CXORF21	HS.123544	HS.541473	HS.575085	LOC645535	PEX26	SRGAP1
ACP6	CXORF43	HS.124620	HS.541548	HS.575126	LOC645574	PEX5	SRM
ACSS1	CXXC1	HS.12513	HS.541654	HS.575231	LOC645609	PFKFB3	SRPR
ACSS2	CXYORF3	HS.125653	HS.541685	HS.575322	LOC645627	PFKFB4	SSH3
ACTA2	CYB561D1	HS.125695	HS.541743	HS.575324	LOC645723	PFKL	SSTR2
ACTG1	CYB5R1	HS.126078	HS.541762	HS.575342	LOC645835	PFKM	SSX8
ACTG2	CYHR1	HS.126108	HS.541785	HS.575406	LOC645895	PFKP	ST3GAL1
ACTN4	CYLC1	HS.126159	HS.541800	HS.575473	LOC646008	PGLYRP4	ST3GAL4
ACTR1B	CYP11A1	HS.127109	HS.541829	HS.575649	LOC646009	PHACS	ST6GALNAC6
ACTR5	CYP27A1	HS.127167	HS.541847	HS.575681	LOC646123	PHF1	ST7
ACTRT1	CYP27B1	HS.127351	HS.541945	HS.575701	LOC646135	PHF12	ST7OT1
ACVR1B	CYP4X1	HS.127503	HS.541957	HS.575784	LOC646329	PHF13	STAC3
ADAM15	D4ST1	HS.128035	HS.542021	HS.575808	LOC646361	PHF19	STARD3
ADAM18	DACT3	HS.128309	HS.542025	HS.575983	LOC646492	PHKA2	STAT2
ADAM23	DAGLB	HS.129003	HS.542071	HS.576072	LOC646574	PHKG1	STAT3
ADAMTS15	DAPK2	HS.129133	HS.542199	HS.576086	LOC646665	PHKG2	STAT5A
ADAMTSL2	DAPK3	HS.129235	HS.542210	HS.576126	LOC646740	PHLDB1	STAT6
ADCK4	DBF4B	HS.129244	HS.542216	HS.576144	LOC646836	PHPT1	STC2
ADCY3	DBP	HS.129500	HS.542265	HS.576431	LOC646897	PHYHD1	STIM1
ADCY6	DCHS1	HS.129800	HS.542295	HS.576456	LOC647050	PIAS4	STK19
ADCY9	DCLRE1C	HS.130074	HS.542299	HS.576633	LOC647234	PIGQ	STK25
ADD1	DDB1	HS.130180	HS.542335	HS.576768	LOC647348	PIGU	STK32B
ADPRHL1	DDB2	HS.130394	HS.542342	HS.576814	LOC647359	PIGX	STK35
ADRA1D	DDEFL1	HS.130580	HS.542428	HS.577425	LOC647363	PIGZ	STK36
ADRA2A	DDR2	HS.130653	HS.542448	HS.577605	LOC647374	PIK3C2B	STK40
ADSSL1	DDX12	HS.130663	HS.542482	HS.577691	LOC647389	PIK4CA	STMN3
AEBP1	DDX23	HS.131071	HS.542519	HS.577842	LOC647451	PIK4CB	STOML1
AGPAT2	DDX27	HS.131188	HS.542537	HS.577921	LOC647456	PILRB	STOML2
AGT	DDX41	HS.132453	HS.542595	HS.577996	LOC647606	PIM3	STRN
AGXT2L2	DDX43	HS.133219	HS.542618	HS.578068	LOC647624	PIP3-E	STX18
AHDC1	DDX51	HS.133924	HS.542751	HS.578090	LOC647802	PIP5K1C	STX5A
AHR	DDX56	HS.136432	HS.542865	HS.578254	LOC647834	PIP5K2B	SUDS3
AHSA2	DEAF1	HS.136902	HS.542949	HS.578297	LOC647947	PIP5K2C	SULF2
AIP	DEDD2	HS.140667	HS.542964	HS.578378	LOC647965	PISD	SULT1C2
AK1	DEFB108B	HS.141883	HS.542993	HS.578507	LOC648069	PITPNC1	SULT1E1
AKAP8L	DEXI	HS.143408	HS.542994	HS.578660	LOC648103	PITX1	SUPT3H
AKNA	DGCR6	HS.144739	HS.543030	HS.578712	LOC648245	PKM2	SUPT5H
AKT1S1	DGCR6L	HS.144925	HS.543042	HS.578785	LOC648302	PKN3	SUPT6H
ALDH16A1	DGCR8	HS.145444	HS.543064	HS.578794	LOC648744	PKP1	SURF2
ALDOA	DGKB	HS.145560	HS.543196	HS.578934	LOC648852	PLAC9	SURF5
ALDOC	DGKD	HS.146008	HS.543242	HS.578977	LOC648963	PLAGL2	SUSD2
ALG12	DGKQ	HS.146479	HS.543320	HS.578984	LOC649044	PLAU	SUV420H2
ALG3	DHCR7	HS.146852	HS.543349	HS.578985	LOC649106	PLCG1	SYDE1
ALKBH6	DHRS1	HS.146929	HS.543491	HS.579013	LOC649162	PLEC1	SYNGR1
ALKBH7	DHRS13	HS.147248	HS.543517	HS.579069	LOC649209	PLEKHA4	SYNJ2BP
ALOX15	DHRS3	HS.147346	HS.543597	HS.579256	LOC649270	PLEKHA7	SYVN1
ALS2CL	DHX30	HS.147526	HS.543620	HS.579295	LOC649292	PLEKHF1	TAAR2
ALS2CR14	DHX34	HS.147763	HS.543624	HS.579352	LOC649365	PLEKHG3	TACC2
ALX3	DHX35	HS.147766	HS.543803	HS.579472	LOC649540	PLEKHG4	TAF13
AMT	DHX38	HS.147829	HS.543842	HS.579530	LOC649679	PLEKHH3	TAF6L
ANAPC2	DIABLO	HS.147849	HS.543862	HS.579537	LOC649723	PLEKHM1	TAL1
ANGEL1	DIDO1	HS.148693	HS.543956	HS.579631	LOC649765	PLEKHQ1	TAOK2
ANGPTL6	DIP2C	HS.149024	HS.543959	HS.579654	LOC649977	PLOD3	TARBP2
ANKMY1	DKFZP434A0131	HS.149067	HS.544058	HS.579714	LOC649999	PLP1	TAZ
ANKRD13D	DKFZP434B0335	HS.150399	HS.544126	HS.579897	LOC650010	PLXNA1	TBC1D10A
ANKRD16	DKFZP434E1119	HS.151334	HS.544144	HS.579908	LOC650030	PLXNA3	TBC1D13
ANKRD25	DKFZP434K191	HS.153248	HS.544205	HS.579980	LOC650116	PLXNB1	TBC1D17
ANKRD30B	DKFZP434M131	HS.153349	HS.544223	HS.580038	LOC650251	PMM1	TBC1D2
ANKRD35	DKFZP434N035	HS.153412	HS.544233	HS.580148	LOC650298	PMM2	TBC1D22A
ANKRD40	DKFZP564K142	HS.156371	HS.544380	HS.580305	LOC650458	PMPCA	TBCB
ANKRD47	DKFZP586H2123	HS.156414	HS.544451	HS.580332	LOC650562	PMS2	TBKBP1
ANKRD54	DKFZP686I15217	HS.156538	HS.544476	HS.580452	LOC650696	PMS2L1	TBL1X
ANKS1A	DKFZP686O24166	HS.156773	HS.544491	HS.580472	LOC650737	PMS2L3	TBRG4
ANKS3	DKFZP761B107	HS.156968	HS.544611	HS.580494	LOC650840	PMS2L5	TBX1
ANXA11	DKFZP761E198	HS.157295	HS.544626	HS.580529	LOC651073	PNPLA2	TBX10
AOC3	DKKL1	HS.157344	HS.544637	HS.580551	LOC651137	PNPLA7	TBX22
AP1G2	DLC1	HS.157581	HS.544672	HS.580577	LOC651143	PNRC2	TCEA2
APBA3	DLG4	HS.158480	HS.544692	HS.580671	LOC651213	PODN	TCF25
APCDD1L	DMRT1	HS.158920	HS.544791	HS.580731	LOC651309	PODXL2	TCHP
APEG1	DMWD	HS.159770	HS.545021	HS.580763	LOC651565	POLD1	TCP11L1
APLN	DNAH1	HS.160401	HS.545029	HS.580797	LOC651630	POLD2	TCTA
APOD	DNAJA4	HS.161238	HS.545041	HS.580838	LOC651859	POLDIP3	TDO2
AR	DNAJA5	HS.162809	HS.545073	HS.580961	LOC652134	POLE	TDRD1
ARF3	DNAJC5	HS.163690	HS.545100	HS.581076	LOC652164	POLG	TEAD4
ARHGAP1	DNAL4	HS.163752	HS.545310	HS.581100	LOC652175	POLM	TEF
ARHGAP10	DNPEP	HS.170953	HS.545326	HS.581148	LOC652417	POLR1C	TEKT1
ARHGAP5	DOCK6	HS.171082	HS.545335	HS.581245	LOC652424	POLR2A	TELO2
ARHGDIA	DOHH	HS.171171	HS.545391	HS.581324	LOC652515	POLR2H	TFAP2C
ARHGEF15	DOK1	HS.171251	HS.545452	HS.581554	LOC652525	POMT1	TFIP11
ARHGEF17	DOK4	HS.174794	HS.545547	HS.581556	LOC652541	POMT2	TFPT
ARHGEF19	DOM3Z	HS.176837	HS.545565	HS.581681	LOC652734	POU2F1	TGFBRAP1
ARHGEF2	DPAGT1	HS.176976	HS.545583	HS.581686	LOC652816	POU6F1	TH1L
ARHGEF7	DPF2	HS.178185	HS.545586	HS.581735	LOC652850	PPAN	THADA
ARHGEF9	DPP7	HS.180697	HS.545597	HS.582068	LOC653059	PPAPDC3	THAP1
ARL3	DPYSL3	HS.18200	HS.545602	HS.582080	LOC653073	PPARGC1B	THAP3
ARMC5	DPYSL4	HS.18849	HS.545648	HS.582096	LOC653086	PPBP	THBS3
ARNTL2	DRD4	HS.188979	HS.545656	HS.582113	LOC653103	PPFIA3	THRAP5
ARRB1	DRG2	HS.190261	HS.545673	HS.582114	LOC653107	PPIE	THY1
ARRDC1	DSEL	HS.190748	HS.545687	HS.582251	LOC653242	PPM1B	TIE1
ARRDC2	DSTN	HS.191464	HS.545699	HS.582329	LOC653253	PPME1	TIMM13
ARS2	DTNBP1	HS.191841	HS.545726	HS.582508	LOC653303	PPP1R10	TIMM17B
ASB17	DTX3	HS.19193	HS.545815	HS.582534	LOC653319	PPP1R12C	TIMM22
ASB2	DUS2L	HS.192261	HS.545861	HS.582538	LOC653342	PPP1R13L	TIMP1
ASCC2	DUSP28	HS.193406	HS.545896	HS.582560	LOC653344	PPP1R14A	TIMP2
ASCC3L1	DUSP3	HS.195408	HS.545976	HS.582594	LOC653352	PPP1R15A	TIMP4
ASGR1	DUSP8	HS.195691	HS.546003	HS.582694	LOC653366	PPP1R16A	TJAP1
ASMTL	DUSP9	HS.196060	HS.546030	HS.582914	LOC653421	PPP1R3F	TKT
ASPSCR1	DVL2	HS.199765	HS.546119	HS.582988	LOC653489	PPP2R1A	TLE1
ASTN2	DVL3	HS.19985	HS.546155	HS.582999	LOC653539	PPP2R3A	TLE2
ATF4	DYNLL2	HS.200611	HS.546216	HS.583019	LOC653596	PPP2R3B	TLE6
ATF5	DYNLRB1	HS.201113	HS.546373	HS.583031	LOC653616	PPP2R4	TM9SF1
ATF7IP2	E2F4	HS.203340	HS.547236	HS.583075	LOC653711	PPP2R5C	TM9SF4
ATG10	E4F1	HS.204433	HS.547260	HS.583086	LOC653778	PPRC1	TMBIM1
ATG16L2	ECAT8	HS.204758	HS.547503	HS.583103	LOC653829	PPT2	TMCC1
ATN1	ECH1	HS.205098	HS.547601	HS.583274	LOC653930	PQLC1	TMED1
ATP10A	ECHDC2	HS.207059	HS.547647	HS.583321	LOC654000	PRAF2	TMEM101
ATP13A1	ECHDC3	HS.207604	HS.547856	HS.583367	LOC654109	PRCC	TMEM112B
ATP13A2	ECM1	HS.208623	HS.547862	HS.583506	LOC654155	PRDM15	TMEM113
ATP1A3	EDC3	HS.209253	HS.547959	HS.583554	LOC654161	PRDX2	TMEM115
ATP2B4	EDC4	HS.210424	HS.547985	HS.583577	LOC654206	PRELP	TMEM129
ATP6V0C	EDEM2	HS.211298	HS.548126	HS.583585	LOC654209	PRG2	TMEM136
ATPBD1B	EDG4	HS.211315	HS.548766	HS.583730	LOC85391	PRICKLE1	TMEM138
ATPBD3	EFCAB4A	HS.211930	HS.548800	HS.583770	LOC91461	PRKAB1	TMEM142C
AVP	EFNA3	HS.22287	HS.548859	HS.583796	LONP1	PRKAG1	TMEM143
AVPI1	EFTUD2	HS.222909	HS.548912	HS.583806	LOXHD1	PRKAR1B	TMEM149
AXIN1	EGFL11	HS.224678	HS.549008	HS.584117	LPPR2	PRKCZ	TMEM159
AXUD1	EGFL9	HS.22689	HS.54940	HS.584175	LRCH4	PRKG1	TMEM16A
AYTL2	EHD2	HS.232520	HS.549742	HS.584678	LRDD	PRKRIP1	TMEM16G
B3GAT3	EHMT1	HS.233495	HS.549989	HS.58896	LRIG1	PRMT2	TMEM175
B3GNT8	EIF2AK4	HS.234961	HS.550111	HS.61208	LRP10	PRMT7	TMEM185A
B4GALNT4	EIF2C2	HS.235331	HS.550193	HS.63158	LRP12	PRNPIP	TMEM186
B4GALT1	EIF4EBP3	HS.23589	HS.550310	HS.63311	LRP5L	PRO1768	TMEM29
B4GALT3	EIF4G1	HS.242159	HS.550346	HS.71617	LRPAP1	PROCA1	TMEM38A
B4GALT7	EIF5A	HS.245002	HS.550382	HS.82028	LRRC14	PROCR	TMEM39B
BAG2	ELA2	HS.245131	HS.550792	HS.89257	LRRC23	PROKR2	TMEM42
BAIAP2	ELF4	HS.245477	HS.551007	HS.97562	LRRC32	PROM2	TMEM50B
BAP1	ELK1	HS.245666	HS.551082	HS.97954	LRRC41	PROSAPIP1	TMEM58
BARD1	ELL	HS.24882	HS.551173	HS.98208	LRRC8A	PRPF19	TMEM65
BARX1	ELSPBP1	HS.249957	HS.551253	HS.98462	LRRFIP1	PRPF3	TMEM79
BASP1	EMD	HS.250196	HS.551263	HS.98949	LRRTM2	PRPF31	TMEM80
BAT5	EME2	HS.250453	HS.551353	HSD17B7	LRSAM1	PRR14	TMEM86B
BBC3	EML2	HS.251107	HS.551390	HSPA1A	LSS	PRRG2	TMEM9
BBS1	EMP3	HS.25151	HS.551869	HSPA2	LTB4R	PRRT2	TMEPAI
BCAM	ENDOG	HS.253267	HS.551903	HSPB1	LTBP2	PRSS36	TMPIT
BCAP31	ENO1	HS.253480	HS.551957	HSPB2	LTBP3	PSCD3	TMPRSS9
BCAR1	ENO2	HS.253596	HS.552013	HSPB6	LTC4S	PSKH1	TMUB1
BCAT2	ENOSF1	HS.254931	HS.552029	HTF9C	LUC7L	PSMC4	TNCRNA
BCDIN3	ENPP7	HS.255208	HS.552149	HTR2A	LUZP1	PTCD1	TNFAIP2
BCKDHA	EPB41L1	HS.258301	HS.552150	HTR3B	LY6H	PTDSS2	TNFRSF1A
BCKDK	EPHB3	HS.25892	HS.552230	HTRA2	LYK5	PTGER3	TNFRSF4
BCL3	EPHB4	HS.26016	HS.552294	HTRA4	LYPLA3	PTGES	TNFRSF6B
BCL7C	EPHX1	HS.261493	HS.552297	HYAL2	LYSMD1	PTMA	TNFSF15
BCL9	EPN1	HS.26306	HS.552354	HYI	LYSMD4	PTP4A2	TNIP2
BCORL1	EPN2	HS.263209	HS.552434	HYOU1	LZTS2	PTPLAD2	TNK2
BCYRN1	EPO	HS.26537	HS.552500	HYPE	MAB21L1	PTPN1	TNKS2
BET1L	EPOR	HS.268814	HS.552940	ICA1	MAGED2	PTPRJ	TNPO2
BIN1	EPS15L1	HS.269739	HS.552957	ICF45	MALL	PTRF	TNS1
BLVRB	ERAL1	HS.270824	HS.553018	ID2B	MAML1	PURG	TNS4
BMP2KL	ERCC3	HS.271879	HS.553126	IER5L	MAML3	PUS1	TOLLIP
BOC	ERF	HS.274586	HS.553197	IFITM1	MAN1B1	PVR	TOM1
BOK	ERG	HS.274864	HS.553217	IFT122	MAN2B2	PWP2	TOP3B
BRD3	ERGIC1	HS.276796	HS.553250	IFT172	MAN2C1	PXN	TP53I13
BRD9	ESPL1	HS.277767	HS.553431	IGFBP4	MAOA	PYGB	TP53INP2
BRI3BP	ESR2	HS.280338	HS.553460	IGFBP5	MAOB	PYGM	TPCN2
BRPF1	EVC	HS.280847	HS.553462	IGFBP6	MAP1S	PYGO2	TPI1
BRSK1	EVI5	HS.283139	HS.553605	IGFBPL1	MAP2K5	QTRT1	TPM2
BRUNOL4	EVI5L	HS.287436	HS.553955	IGFL3	MAP2K7	R3HDM2	TRABD
BRUNOL6	EVL	HS.287555	HS.554096	IHPK1	MAP3K10	RAB11FIP3	TRAF1
BSCL2	EXOC7	HS.290165	HS.554342	IIP45	MAP3K12	RAB11FIP5	TRAF2
BSDC1	EXOSC5	HS.291528	HS.554483	IKBKG	MAP3K6	RAB15	TRAF3IP2
BSG	EXOSC7	HS.291786	HS.554658	IL11RA	MAP3K7IP1	RAB24	TRAM2
BSPRY	EXTL3	HS.291993	HS.554896	IL18	MAP4	RAB3IL1	TRAPPC6A
BTBD12	EYA2	HS.292788	HS.554965	IL18RAP	MAPK11	RAB40C	TREML2
BTBD2	EZH1	HS.298873	HS.555151	IL1F5	MAPK12	RAB43	TREX1
BTLA	F12	HS.299279	HS.555197	IL1RAPL1	MAPK4	RAB4B	TRIB3
BUD13	F25965	HS.303689	HS.555565	IL21R	MAPK7	RAB8B	TRIM11
C10ORF10	FAAH	HS.30495	HS.555595	IL26	MAPK8	RABAC1	TRIM26
C10ORF116	FADS3	HS.306385	HS.556082	ILF3	MAPKBP1	RABEP2	TRIM28
C10ORF55	FAM100A	HS.308073	HS.556513	ILKAP	MAPRE3	RABGAP1	TRIM4
C10ORF96	FAM109A	HS.309707	HS.557425	ILVBL	MARVELD1	RAD17	TRIM41
C11ORF30	FAM113A	HS.310020	HS.557540	IMPA2	MATN4	RAD54L2	TRIM43
C11ORF52	FAM124A	HS.310977	HS.557590	IMPDH1	MBD3	RAD9A	TRIM47
C11ORF56	FAM125B	HS.311855	HS.557616	ING4	MBD6	RAGE	TRIM56
C11ORF68	FAM129B	HS.312166	HS.557620	INHBA	MBOAT5	RAI1	TRIM73
C12ORF10	FAM18B2	HS.314129	HS.557625	INHBB	MC1R	RAMP2	TRIM8
C12ORF44	FAM38A	HS.31562	HS.557644	INMT	MCART1	RAMP3	TRIO
C12ORF61	FAM3A	HS.31903	HS.557661	INPP4B	MCL1	RANBP10	TRIP10
C12ORF62	FAM40A	HS.32118	HS.557745	INPP5E	MCM3AP	RAPGEF1	TRK1
C14ORF173	FAM49A	HS.321475	HS.558121	INPPL1	MED25	RAPGEF3	TRMT1
C14ORF174	FAM50A	HS.322786	HS.558226	INSM1	MED31	RAPGEFL1	TRPM4
C14ORF4	FAM53B	HS.324286	HS.558230	INTS3	MEF2B	RARA	TRPV4
C14ORF49	FAM53C	HS.325396	HS.558282	IPP	MEF2D	RARRES2	TRUB2
C14ORF78	FAM54B	HS.325752	HS.558287	IQSEC2	MEGF8	RASD1	TRY6
C14ORF93	FAM62A	HS.326879	HS.559113	IRF2BP1	MET	RASL11B	TSC22D3
C15ORF28	FAM62B	HS.328931	HS.559209	IRF3	METRNL	RASSF1	TSC22D4
C15ORF39	FAM63A	HS.333208	HS.559282	IRX1	METT11D1	RASSF7	TSHZ2
C16ORF28	FAM69B	HS.334137	HS.559591	ISG20L2	MFAP4	RAXL1	TSKU
C16ORF35	FAM73B	HS.334190	HS.559654	ISYNA1	MFGE8	RBED1	TSPAN1
C16ORF42	FAM83F	HS.334947	HS.559658	ITFG2	MFN2	RBM10	TSPAN14
C16ORF44	FARP1	HS.348256	HS.559673	ITFG3	MFSD11	RBM14	TSPAN17
C16ORF45	FARSLB	HS.348512	HS.559690	ITGA10	MFSD5	RBM33	TSPAN18
C16ORF58	FASN	HS.351883	HS.559721	ITGB1BP2	MGC10433	RBM5	TSPAN4
C16ORF79	FBL	HS.354359	HS.559765	ITGB3	MGC11257	RBM6	TSPYL2
C17ORF28	FBLIM1	HS.355933	HS.559775	ITM2C	MGC12760	RBPMS	TSPYL3
C17ORF53	FBLN1	HS.357662	HS.559805	ITPK1	MGC13168	RCOR2	TSPYL6
C17ORF56	FBLN2	HS.359754	HS.559851	ITPKA	MGC14327	RDH13	TSRC1
C17ORF59	FBLN5	HS.363156	HS.559970	ITPKC	MGC17330	RDH5	TSSC4
C17ORF62	FBXL11	HS.363246	HS.560048	ITPR3	MGC24103	RECQL5	TTC16
C17ORF67	FBXL15	HS.363359	HS.560097	JAG1	MGC2752	REG4	TTC17
C17ORF68	FBXL22	HS.363412	HS.560302	JAG2	MGC33600	RELA	TTC21A
C17ORF70	FBXO17	HS.364104	HS.560348	JAGN1	MGC40170	RELB	TTLL13
C17ORF76	FBXO18	HS.364613	HS.560357	JMJD2B	MGC42630	RETNLB	TTLL3
C18ORF22	FBXO31	HS.367445	HS.560433	JMJD4	MGC50722	REXO1	TTLL4
C19ORF19	FBXO7	HS.369365	HS.560459	JOSD1	MGC52000	REXO4	TTTY6
C19ORF22	FBXW4	HS.370999	HS.560547	JOSD2	MGC5457	RFNG	TUBA4A
C19ORF24	FBXW5	HS.375306	HS.560571	JPH2	MGC70857	RFX1	TUBB2B
C19ORF25	FCF1	HS.37648	HS.560636	KALRN	MGC72104	RFX3	TUBB2C
C19ORF43	FCHSD1	HS.377159	HS.560659	KCNC4	MGC99813	RFX4	TUBB4Q
C19ORF48	FCRL6	HS.377257	HS.560668	KCNE1L	MGRN1	RGL2	TUBG2
C19ORF49	FDFT1	HS.377348	HS.560726	KCNJ14	MICA	RGMA	TUFT1
C19ORF56	FDPS	HS.377419	HS.560863	KCNJ16	MICAL1	RGS14	TULP2
C19ORF58	FERD3L	HS.382097	HS.560906	KCNJ4	MICALL2	RHBDD3	TULP3
C19ORF6	FES	HS.382131	HS.560980	KCNK3	MIDN	RHBDF1	TUT1
C1ORF122	FEZ1	HS.38218	HS.560994	KCNK6	MIER2	RHOB	TXLNA
C1ORF141	FFAR1	HS.382936	HS.561274	KCNMA1	MIZF	RHOBTB1	TYK2
C1ORF152	FFAR3	HS.382991	HS.561331	KCNV2	MKL1	RHOT2	TYRO3
C1ORF160	FGF18	HS.383564	HS.56147	KCTD11	MKNK2	RIC8A	UAP1L1
C1ORF164	FGF19	HS.384605	HS.561477	KCTD13	MLL4	RIN1	UBADC1
C1ORF166	FGFR1	HS.385477	HS.561532	KCTD15	MLLT3	RING1	UBAP2
C1ORF2	FGFRL1	HS.385535	HS.561594	KCTD2	MLLT4	RIPK4	UBE1
C1ORF35	FGL1	HS.385555	HS.561639	KIAA0194	MLLT6	RMND5B	UBE2D2
C1ORF51	FHL5	HS.385638	HS.561680	KIAA0195	MMP15	RN7SK	UBE2E3
C1ORF66	FIBCD1	HS.386485	HS.561721	KIAA0329	MMP21	RNF10	UBE2G2
C1ORF77	FIS	HS.386527	HS.561778	KIAA0350	MMP23A	RNF122	UBE2M
C1ORF78	FIZ1	HS.391584	HS.561786	KIAA0355	MMS19L	RNF123	UBE2O
C1ORF84	FKBP10	HS.396795	HS.561869	KIAA0404	MN1	RNF150	UBE3B
C1ORF85	FKBP4	HS.397793	HS.561923	KIAA0408	MNT	RNF180	UBOX5
C1ORF88	FKBP8	HS.400774	HS.561924	KIAA0409	MOBKL2C	RNF183	UBTD1
C1ORF91	FKHL18	HS.402146	HS.561987	KIAA0427	MOCS1	RNF24	UBXD1
C1ORF95	FKSG44	HS.403451	HS.562118	KIAA0460	MORC2	RNF40	UBXD3
C1QL1	FLAD1	HS.404031	HS.562145	KIAA0495	MOS	RNF44	UBXD4
C1QTNF5	FLCN	HS.404573	HS.562214	KIAA0513	MOV10	RNF6	UCHL5IP
C1QTNF9	FLII	HS.405870	HS.562242	KIAA0556	MPI	RNPEP	UCK1
C1R	FLJ00038	HS.407532	HS.562290	KIAA0649	M-RIP	RNPS1	UCKL1
C20ORF116	FLJ10081	HS.408168	HS.562326	KIAA0652	MRPL23	ROBO3	UCN
C20ORF117	FLJ10404	HS.412361	HS.562343	KIAA0889	MRPL38	ROM1	ULK1
C20ORF127	FLJ10815	HS.413397	HS.562361	KIAA0892	MRPL41	ROR2	UNC119
C20ORF149	FLJ11286	HS.417966	HS.562412	KIAA0922	MRPS16	RPAP1	UNC84B
C20ORF160	FLJ12355	HS.418196	HS.562419	KIAA0980	MRPS2	RPL23AP13	UNG
C20ORF20	FLJ12886	HS.423336	HS.562517	KIAA1239	MRPS26	RPL7A	UNG2
C20ORF26	FLJ20209	HS.426229	HS.562530	KIAA1271	MRPS27	RPP21	UNKL
C20ORF29	FLJ20294	HS.4267	HS.562846	KIAA1539	MST1	RPPH1	UNQ846
C20ORF46	FLJ20581	HS.426929	HS.562875	KIAA1542	MST150	RPRML	UPP1
C20ORF67	FLJ20712	HS.427242	HS.562920	KIAA1602	MSTO1	RPS19	URM1
C21ORF124	FLJ20920	HS.428820	HS.562989	KIAA1618	MT1A	RPS28	USP11
C21ORF129	FLJ23577	HS.429280	HS.563049	KIAA1688	MT1F	RPS6KA2	USP2
C21ORF2	FLJ30092	HS.430851	HS.563098	KIAA1704	MT1G	RPUSD4	USP20
C21ORF55	FLJ33996	HS.434422	HS.563131	KIAA1754	MT1X	RRAGC	USP36
C21ORF57	FLJ34047	HS.434680	HS.563147	KIAA1957	MT2A	RRAS	USP49
C21ORF63	FLJ34690	HS.435006	HS.563196	KIAA2013	MTA2	RTKN	USP5
C21ORF67	FLJ35258	HS.435128	HS.563201	KIF7	MTCH1	RTN4R	USP52
C22ORF13	FLJ35767	HS.435604	HS.563228	KIFC2	MTMR3	RUFY4	UXT
C22ORF33	FLJ36070	HS.435758	HS.563272	KIRREL	MTP18	RUNDC1	VAMP1
C22ORF36	FLJ37440	HS.435779	HS.563274	KIRREL2	MTRF1	RUNDC2B	VAPB
C2ORF24	FLJ37543	HS.436006	HS.563395	KLF2	MTX1	RUSC1	VARS2
C2ORF29	FLJ38717	HS.436014	HS.563550	KLHDC3	MUC1	RUSC2	VAV2
C2ORF42	FLJ39378	HS.436060	HS.563557	KLHL17	MUM1	RUTBC3	VENTX
C3ORF39	FLJ40288	HS.436346	HS.563564	KLHL21	MUSTN1	RXRA	VKORC1
C3ORF40	FLJ40722	HS.436379	HS.563600	KLHL22	MVD	RXRB	VMO1
C4ORF8	FLJ42133	HS.436464	HS.563617	KREMEN2	MVK	S100A10	VN1R4
C5ORF25	FLJ42875	HS.436679	HS.563637	KRT17	MXD3	S100A13	VN1R5
C6ORF114	FLJ43093	HS.436762	HS.563710	KRT31	MXD4	S100A6	VPS13B
C6ORF136	FLJ43855	HS.436879	HS.563744	KRTAP10-2	MXRA7	SAC	VPS18
C6ORF145	FLJ46347	HS.437395	HS.563844	L2HGDH	MYADM	SAC3D1	VPS37B
C6ORF25	FLJ46836	HS.437410	HS.563863	L3MBTL2	MYBPH	SAFB	VPS37C
C6ORF61	FLVCR	HS.438841	HS.563870	LAG3	MYCL1	SAFB2	VPS39
C7ORF38	FN1	HS.438979	HS.563887	LARP6	MYEF2	SAMD1	VPS52
C8B	FNDC5	HS.439692	HS.563897	LAS1L	MYL9	SAMD11	VPS72
C8ORF46	FOSL2	HS.440343	HS.563964	LASS4	MYO18A	SAMD14	VSIG2
C9ORF130	FOXA3	HS.440552	HS.564007	LASS5	MYO1G	SAMD4A	VSIG9
C9ORF142	FOXD2	HS.442696	HS.564050	LCAT	MYO9B	SAMD4B	VTI1A
C9ORF18	FOXD4L4	HS.443135	HS.564092	LCMT1	MYOM1	SAP30BP	WASF2
C9ORF3	FOXG1B	HS.443185	HS.564251	LDB1	MYST1	SAPS1	WBSCR16
C9ORF37	FOXJ2	HS.443406	HS.564276	LDLRAD3	MYST2	SAPS2	WBSCR18
C9ORF58	FOXP1	HS.443436	HS.564310	LDLRAP1	MZF1	SARM1	WDR13
C9ORF7	FOXRED1	HS.443564	HS.564607	LDOC1	NADSYN1	SARS	WDR21A
C9ORF75	FPGS	HS.443932	HS.564832	LEFTY2	NAG8	SARS2	WDR24
C9ORF86	FRAG1	HS.444410	HS.564887	LEMD2	NAGLU	SASP	WDR25
C9ORF9	FRMD4B	HS.445414	HS.564987	LENG1	NALP1	SAT2	WDR42A
CABIN1	FRS3	HS.445810	HS.565001	LENG4	NANS	SBF1	WDR46
CABLES2	FTHL12	HS.446025	HS.565048	LENG8	NAPA	SBNO2	WDR5
CACNA1A	FTHL8	HS.446169	HS.565240	LEPRE1	NAPRT1	SC65	WDR55
CACNA1D	FUK	HS.446266	HS.565375	LGICZ1	NARFL	SCAMP3	WDR59
CALCOCO1	FURIN	HS.44650	HS.565581	LHB	NAT10	SCAP	WDR6
CALD1	FUT3	HS.447498	HS.565597	LHX6	NAT8L	SCARA3	WDR85
CALM3	FXC1	HS.447508	HS.565683	LIME1	NAT9	SCARA5	WDR89
CALML3	FXYD1	HS.447648	HS.565704	LIMS2	NAV1	SCARB1	WFS1
CALN1	FYTTD1	HS.451341	HS.565752	LIMS3	NBPF1	SCFD2	WISP2
CAMKK2	FZD9	HS.455745	HS.565799	LINGO1	NBPF10	SCML2	WNT5B
CAMP	FZR1	HS.458448	HS.565810	LIX1L	NBPF14	SCNN1A	WWC3
CANT1	G6PC3	HS.461622	HS.565816	LLGL1	NBPF9	SCNN1D	WWOX
CAPN11	GAB2	HS.464358	HS.565863	LMAN1	NCKIPSD	SCRN2	WWTR1
CAPN3	GABARAP	HS.46693	HS.565873	LMAN2	NDE1	SCUBE2	XAB2
CAPS	GABRB3	HS.467586	HS.565921	LMAN2L	NDRG1	SDC1	XPA
CARD10	GABRE	HS.469152	HS.565928	LMBR1L	NDUFA4L2	SDF4	XPO5
CARD8	GAK	HS.471148	HS.566003	LMCD1	NDUFB10	SDHA	XRCC1
CARM1	GALK1	HS.47141	HS.566010	LMOD3	NDUFB7	SEC24C	YIPF2
CARS	GALNT2	HS.473255	HS.566034	LOC112703	NDUFS2	SELM	YIPF3
CASKIN2	GALNT3	HS.474323	HS.566115	LOC124216	NDUFS3	SELO	YRDC
CBX5	GALNTL4	HS.474713	HS.566144	LOC132241	NDUFV3	SEMA3F	YY1AP1
CBX6	GALT	HS.475308	HS.566161	LOC133185	NEBL	SEMA4C	ZBED3
CBX7	GANAB	HS.475330	HS.566192	LOC145820	NEFM	SEMA4F	ZBTB16
CBX8	GAPDH	HS.484390	HS.566254	LOC148137	NEIL1	SEMA6C	ZBTB17
CCDC102A	GARNL3	HS.484540	HS.566355	LOC153561	NEK8	Septin12	ZBTB22
CCDC120	GAS6	HS.491895	HS.566516	LOC155060	NELF	Septin6	ZBTB3
CCDC123	GAS7	HS.493239	HS.566536	LOC158301	NEO1	Septin8	ZBTB4
CCDC130	GAS8	HS.497591	HS.566584	LOC161247	NEU4	SERGEF	ZBTB40
CCDC21	GATAD2B	HS.503716	HS.566643	LOC161527	NF2	SERPINA1	ZBTB45
CCDC48	GBA2	HS.505398	HS.566762	LOC162073	NFATC1	SERPINA12	ZBTB46
CCDC56	GCAT	HS.505676	HS.566764	LOC162427	NFATC2IP	SERPINA3	ZBTB47
CCDC69	GCHFR	HS.505821	HS.566857	LOC163233	NFIC	SERPINB6	ZBTB48
CCDC7	GCM2	HS.508682	HS.566889	LOC196463	NFIX	SERTAD1	ZBTB7A
CCDC85B	GCN1L1	HS.509299	HS.566956	LOC196752	NFKBIL1	SERTAD3	ZC3H10
CCDC86	GCN5L2	HS.512106	HS.567001	LOC222967	NFRKB	SETD1A	ZC3H12A
CCDC97	GCNT4	HS.512651	HS.567033	LOC255326	NFYC	SETD8	ZC3H3
CCL16	GCS1	HS.514823	HS.567064	LOC284009	NHEJ1	SETDB1	ZC3HC1
CCL7	GDF5	HS.515479	HS.567094	LOC284296	NHLH1	SEZ6L2	ZCCHC3
CCNU	GDI1	HS.515946	HS.567112	LOC284837	NHP2L1	SF1	ZDHHC1
CCS	GDPD3	HS.516651	HS.567135	LOC285176	NINJ1	SF3A2	ZDHHC7
CD99	GDPD5	HS.517214	HS.567677	LOC285908	NISCH	SF3B3	ZDHHC8
CDC26	GEM	HS.517459	HS.567830	LOC286016	NKD2	SFRS14	ZDHHC9
CDC27	GFOD2	HS.518015	HS.568148	LOC286187	NKIRAS2	SFRS15	ZER1
CDC2L2	GFPT2	HS.518490	HS.568326	LOC286208	NLE1	SFRS16	ZFYVE1
CDC34	GGA3	HS.519225	HS.568398	LOC339047	NLF2	SFRS8	ZGPAT
CDC37	GHDC	HS.519809	HS.568451	LOC339123	NLGN2	SFXN3	ZHX2
CDC42EP5	GIMAP2	HS.520591	HS.568465	LOC339344	NME2	SGSH	ZHX3
CDH23	GIT1	HS.520750	HS.568497	LOC349196	NME3	SGTA	ZMAT4
CDK10	GJA12	HS.521030	HS.568556	LOC374395	NMRAL1	SH2B1	ZMIZ2
CDK4	GLB1L	HS.521251	HS.568557	LOC375133	NMT1	SH3BGR	ZMYND10
CDK5RAP1	GLT25D1	HS.521975	HS.568712	LOC387763	NNMT	SH3BP5L	ZNF133
CDK5RAP3	GLTSCR2	HS.524426	HS.568741	LOC387856	NOC4L	SH3GLB2	ZNF14
CDK9	GM127	HS.526129	HS.568808	LOC388255	NOD1	SH3PX3	ZNF146
CDKN1C	GM632	HS.526650	HS.568944	LOC388578	NOL3	SHC1	ZNF180
CDR2L	GMDS	HS.526759	HS.568964	LOC388969	NOL5A	SHMT2	ZNF213
CECR7	GMEB2	HS.526805	HS.568968	LOC389118	NOL6	SIN3B	ZNF219
CEECAM1	GMPPA	HS.526891	HS.568979	LOC389541	NOMO1	SIPA1L3	ZNF223
CENPB	GMPPB	HS.527657	HS.569013	LOC389830	NOMO2	SIRPD	ZNF226
CENTD1	GMPR	HS.527954	HS.569093	LOC389844	NOSIP	SIX1	ZNF228
CENTD2	GNAI2	HS.528284	HS.569250	LOC390367	NOTCH2	SIX5	ZNF263
CEP27	GNAZ	HS.528548	HS.569262	LOC390414	NOTCH3	SKI	ZNF266
CES2	GNG13	HS.529631	HS.569267	LOC391429	NPAS2	SKIV2L	ZNF276
CFD	GNMT	HS.530207	HS.569303	LOC391859	NPDC1	SLC10A3	ZNF283
CGI-38	GP1BA	HS.530365	HS.569449	LOC400509	NPHP4	SLC12A9	ZNF289
CGI-96	GPC1	HS.530833	HS.569496	LOC400713	NPIP	SLC14A2	ZNF324
CHIT1	GPD1	HS.531457	HS.569562	LOC400924	NPLOC4	SLC15A4	ZNF335
CHKA	GPI	HS.533337	HS.569679	LOC401238	NPR2	SLC18A1	ZNF337
CHPF	GPR110	HS.534061	HS.569733	LOC402221	NR2F2	SLC19A2	ZNF358
CHRNA10	GPR124	HS.534361	HS.569773	LOC402573	NRAP	SLC22A17	ZNF385
CHST10	GPR137	HS.534997	HS.569884	LOC439994	NRBP2	SLC24A6	ZNF398
CHST11	GPR162	HS.535041	HS.569908	LOC440341	NRGN	SLC25A20	ZNF408
CHST3	GPR175	HS.535207	HS.569948	LOC440345	NRIP3	SLC25A22	ZNF416
CHTF18	GPR3	HS.535266	HS.569985	LOC440509	NRSN2	SLC25A28	ZNF419
CIDEC	GPRC5B	HS.535392	HS.570073	LOC440669	NSFL1C	SLC25A34	ZNF428
CIRBP	GPS1	HS.535844	HS.570089	LOC440704	NSUN5	SLC25A38	ZNF444
CITED4	GPS2	HS.536010	HS.570107	LOC441019	NSUN5C	SLC25A39	ZNF446
CIZ1	GPSN2	HS.536050	HS.570130	LOC441087	NT5C	SLC25A44	ZNF500
CKB	GPT2	HS.536054	HS.570146	LOC441136	NT5DC3	SLC25A6	ZNF503
CLCN6	GRAMD1A	HS.536154	HS.570184	LOC441171	NTRK3	SLC27A1	ZNF509
CLCN7	GRINA	HS.536295	HS.570282	LOC441408	NUBP2	SLC27A3	ZNF513
CLDN14	GRIPAP1	HS.536336	HS.570308	LOC441763	NUCB1	SLC29A2	ZNF514
CLDN15	GRK5	HS.536469	HS.570326	LOC442180	NUDC	SLC2A4RG	ZNF526
CLDND2	GRK6	HS.536992	HS.570444	LOC442578	NUDT14	SLC2A8	ZNF551
CLEC3B	GSC	HS.537091	HS.570446	LOC442582	NUDT16	SLC35A2	ZNF580
CLIP3	GSN	HS.537223	HS.570469	LOC442609	NUDT16L1	SLC35B2	ZNF581
CLK2	GSTM2	HS.537255	HS.570501	LOC51035	NUDT4	SLC35E1	ZNF583
CLK3	GSTO2	HS.537301	HS.570546	LOC55908	NUMA1	SLC35F1	ZNF585A
CLMN	GSTP1	HS.537432	HS.570617	LOC641704	NUP188	SLC38A5	ZNF589
CLN8	GTF2H4	HS.537450	HS.570720	LOC641788	NUP214	SLC3A2	ZNF600
CLPTM1	GTF3C5	HS.537594	HS.570736	LOC641798	NUP43	SLC41A1	ZNF609
CLRN1	GTPBP2	HS.537603	HS.570770	LOC641978	OAF	SLC41A3	ZNF624
CLTB	GTPBP6	HS.537675	HS.570853	LOC642033	OCM	SLC43A1	ZNF638
CLUL1	GUCA1A	HS.537701	HS.570868	LOC642109	ODF2	SLC44A2	ZNF641
CMIP	GUSBL1	HS.538087	HS.570910	LOC642130	OGFR	SLC5A8	ZNF646
CMTM3	GYS1	HS.538094	HS.570922	LOC642250	OLFM1	SLC6A8	ZNF653
CMTM5	H19	HS.538139	HS.570966	LOC642355	OR2A2	SLC7A1	ZNF658
CNOT3	H1FX	HS.538176	HS.571005	LOC642370	OR2B2	SLC7A5	ZNF659
CNTNAP1	H2AFJ	HS.538362	HS.571100	LOC642393	OR2T35	SLC9A1	ZNF671
COG7	HAL	HS.538369	HS.571120	LOC642399	OR4C15	SLC9A3R1	ZNF672
COL27A1	HAPLN3	HS.538535	HS.571122	LOC642412	OR4S1	SLC9A3R2	ZNF688
COL6A2	HARS	HS.538543	HS.571137	LOC642420	OR52E6	SLC9A8	ZNF69
COL7A1	HARS2	HS.538554	HS.571249	LOC642452	OR52N2	SLITRK2	ZNF691
COMMD5	HAS1	HS.538558	HS.571295	LOC642456	OR5BU1	SMA4	ZNF692
COMP	HAS3	HS.538659	HS.571309	LOC642464	OR7C2	SMAD3	ZNF705A
COMTD1	HAX1	HS.538759	HS.571336	LOC642468	ORAOV1	SMARCA5	ZNF746
COPS7B	HBA1	HS.538805	HS.571398	LOC642520	ORC2L	SMARCC2	ZNF76
COQ10A	HBB	HS.538861	HS.571405	LOC642553	ORMDL3	SMARCD2	ZNF763
COQ6	HCCA2	HS.538979	HS.571417	LOC642594	OSBPL5	SMARCD3	ZNF767
COX8A	HCG4P6	HS.538990	HS.571435	LOC642714	OSBPL7	SMCP	ZNF768
CPLX2	HCRTR2	HS.539001	HS.571506	LOC642749	OTUD5	SMG5	ZNF773
CPM	HDAC3	HS.539051	HS.571622	LOC642787	OVGP1	SMG7	ZNF784
CPSF1	HDAC4	HS.539054	HS.571625	LOC642833	OXCT2	SMO	ZNF786
CPSF2	HDAC6	HS.539159	HS.571661	LOC642855	P2RX2	SMPD1	ZNF787
CPT1C	HEMK1	HS.539227	HS.571736	LOC642863	P2RY11	SMTN	ZNF79
CRABP2	HES1	HS.539293	HS.571831	LOC642918	P4HA3	SMUG1	ZNF8
CRAMP1L	HES4	HS.539307	HS.571887	LOC642946	PACS1	SMURF2	ZNF93
CRAT	HEXDC	HS.539367	HS.571946	LOC642960	PACSIN3	SNAI1	ZP3
CREB3	HEXIM1	HS.539454	HS.571958	LOC642995	PAF1	SNAPC2	ZSWIM1
CREB3L4	HGD	HS.539519	HS.572194	LOC643011	PAFAH1B3	SNCB	ZSWIM4
CREBL1	HGS	HS.539525	HS.572200	LOC643031	PAK4	SND1	ZYG11B
CREBL2	HIC2	HS.539639	HS.572223	LOC643083	PAQR7	SNF8	ZZEF1
CRIP2	HIG2	HS.539721	HS.572283	LOC643138	PARC	SNORA62
CRIPAK	HILS1	HS.539734	HS.572312	LOC643152	PASK	SNORA64
CRLF1	HIPK2	HS.539736	HS.572357	LOC643246	PBLD	SNORA70
CROCC	HIRA	HS.539826	HS.572509	LOC643287	PBX1	SNORD35B
CROT	HIST1H2AL	HS.539841	HS.572514	LOC643423	PBXIP1	SNORD38A

## Sheet: L3 (gray)
L3 (gray) module gene list
TPT1	RNF144	RALA	CKAP5	ZNF33B	PTP4A1	HECA	CEP57
BGN	CNIH4	AOF2	WSB2	TCF12	SLC2A1	UBE2Q1	C1ORF69
EEF1A1	CKLF	ERCC5	WASL	FBXO38	EIF2AK3	TUBGCP3	HS.22302
CTGF	LAMB1	VDAC1	LOC388610	PRPF4	LRP4	SPATA5L1	TDRD3
MGP	TRIB1	VPS35	ITFG1	ATXN1	C20ORF11	RASAL2	GLYATL2
SERPINE2	FHL1	TMEM106C	DYRK4	CHD4	ZNF800	IDI1	MYOHD1
RPS25	VPS29	FAM32A	UGCG	PAK1	NUDT11	RBBP9	PIG38
B2M	NDN	UBQLN2	TANK	SKIV2L2	PIGF	RBM28	LOC654126
MMP9	C1ORF24	PSMC6	CNKSR3	LOC643373	ZSCAN21	HS.481464	HOXD9
TMSL3	RPA3	DEGS1	SEC61A1	MTERFD1	C10ORF6	FGFR1OP2	RACGAP1
COL1A2	COL8A2	MRPL3	ELOVL4	NID2	C9ORF77	TYW1	VRK1
FMOD	KIAA1199	TSG101	LOC387882	PAPPA	EIF5	NSUN6	MXI1
SCRG1	C2ORF30	PSMD10	PRKRIR	LOC641848	FBXO32	RBM26	ZNF227
LOC388474	CNBP	CX3CL1	CSE1L	HS.552921	AMMECR1L	FAIM	R3HDM1
UNQ830	EIF4EBP2	MTDH	CCNB2	RNASEN	BTD	ZNF565	CLIC2
RPS29	CHSY-2	SMARCA2	MTR	JARID1A	BCAP29	DNAJC12	DDX31
HAPLN1	ALKBH5	PCID2	FBXO11	ZNF562	HS.482497	ARSB	PLAC1
PTHR1	KTELC1	UTP6	SH3D19	C3ORF21	UBE1L2	BRD1	PPP1R3E
LOC643284	NAP1L4	SCRN1	POP4	MSL3L1	BTN2A1	FAM49B	PGGT1B
FGFBP2	UGDH	GOLPH2	PAIP2	SPAG9	C2ORF44	MRPL35	SFT2D3
EGR1	LOC650518	UFC1	RBM34	CHMP4B	C1RL	PIGG	NPAS3
SPP1	NKTR	PDHA1	KPNA4	C20ORF177	FANCL	TUB	CCDC16
RPS20	LOC388275	BZW2	ZNF508	FN3KRP	DDHD2	C13ORF18	HS.578398
TUBA1B	ZMAT3	TNFRSF10B	RUNX1	SFRS3	AKAP8	PCDH7	RPS6KA3
COL9A2	RBM22	LOC645058	CTSO	FOXF2	PAN3	ACYP1	C1ORF26
MXRA5	CALR	HMGCS1	PPP2R5A	TRIP11	KIF1B	NCOR1	HS.370110
CD9	GOLPH3	ZNHIT3	ARV1	LOC347376	ZNF295	VPS37A	HS.561190
RPS10	WWP1	BGLAP	EVI1	GSPT2	TEX10	ERICH1	RPA4
RPS15A	GPC4	RAB5B	RASA1	C5	NSMCE2	ZNF426	HS.534973
RPL30	C6ORF72	M6PR	ANAPC4	HS.369017	XIST	ADSS	LOC339760
FOSB	TMEM4	CHPT1	NUP88	PAK1IP1	HS.397465	ZKSCAN4	HS.157882
SLPI	PGRMC2	MKLN1	BFAR	SETMAR	CCDC91	MPDZ	HS.563120
SPARC	NDUFAB1	MAN2A1	SMG1	TBC1D14	PEX19	BTBD7	ANKRD6
LOC650276	PRDX3	CTNNB1	DHX15	ADNP	HS.536748	NEDD4L	PTGFRN
ANGPTL2	TRAPPC2L	SFRP1	ACSL1	C14ORF37	TFAM	ZNF789	RAB11FIP1
CDK2AP1	LEF1	PREPL	BMI1	LARP5	WBP4	C9ORF82	ITGB3BP
LUM	CASC4	ATPIF1	FLJ10916	UST	C7ORF24	TBC1D8	TBC1D1
TOMM7	LAMP2	SATB2	NIPA2	HS.534279	VKORC1L1	BLZF1	WDR53
RPL12	ATP5J2	HS.538962	CD164	RNF103	SYT11	REV3L	IL1R2
RPL11	ZFYVE21	CDK7	FKBP14	KNS2	FYCO1	CCT6B	PRMT3
CRISPLD2	PSMC2	SUGT1	KIAA0256	ARFIP1	POP5	LOC653761	C6ORF157
FOS	YAP1	DNAJC7	CCDC109B	RAP1B	KIF21A	BIVM	EFHB
RPS27A	XRCC5	AP3B1	C6ORF111	CDC123	SEC22C	C6ORF57	FUNDC2
RPS6	SH3BGRL	LANCL1	ORMDL1	FUNDC1	USP16	LRPPRC	C11ORF54
ATP5E	PCMT1	NDUFA8	C1ORF71	C14ORF106	LOC401152	LSG1	DNAJC18
BHLHB2	SGCE	FKBP5	C1ORF52	PGM3	KIAA0157	WDR67	RAP1A
TNC	RBPJ	CGNL1	C14ORF130	ZMYND11	SAMD9L	ABHD6	RAD1
NPC2	FLJ21127	HNRPR	JUN	LOC652685	AP1G1	AMPH	MAP3K7IP2
VIM	ADI1	PURB	UBE4B	OAT	HMG1L1	YTHDC2	HS.571028
ASPN	YY1	EIF4A3	SDHD	TIPRL	TSFM	HS.551143	HS.513000
PMP22	C6ORF62	RSRC2	EDD1	TMEM165	ATM	PICALM	JRKL
C17ORF45	COX7B	LPIN1	SDCCAG10	PVRL3	MMP14	ARHGAP19	LOC654096
FSTL1	SSR1	RBMX	BMPR2	LAYN	TSEN2	MAP3K5	HS.238996
BAMBI	COX7A2L	TMEM30A	ZNF403	SPAG5	CNOT4	SPATS2	PRKD3
RPL31	FRZB	KAZALD1	CCDC6	CAP2	SAS10	PRKCI	CRLF3
RPL39	FAM98A	SERF1B	YEATS2	TBPL1	RDH10	SEC14L1	C8ORF44
DUSP1	GLRX	ISCU	SNRK	DR1	MIR16	CAPN2	MYOZ1
RPS4X	KPNB1	PAPOLA	ZEB2	WDR48	PTX3	ZKSCAN1	PPP1R3D
NDUFA4	STK4	TXNDC14	INPP5A	EXT2	TAF12	PUS3	C11ORF61
FNDC1	ZNF83	C3ORF1	GMFB	PITRM1	TRO	IMMP2L	C11ORF31
LOC649447	MRPL51	SOCS3	JMJD1B	YTHDF1	ATG3	ADAM10	CCDC77
ANXA5	ENY2	XPO1	TUSC3	HS.368255	CUTC	C17ORF58	ZNF432
LOC648000	TM9SF2	HS.5724	SOCS2	LOC285382	C14ORF129	C17ORF85	HS.234478
RPS24	NDUFA2	GLT8D2	KBTBD11	PPP3CA	PODXL	STAM2	NFAM1
AHNAK	EDNRA	CLN5	RAB22A	IXL	C13ORF27	FCGBP	LOC648615
ZFP36	LSM14A	PRICKLE2	CYCSL1	BTBD3	CCDC58	ZDHHC23	KBTBD3
ANXA1	DECR1	MBD4	ANKMY2	C12ORF24	TXNRD1	HIAT1	LOC645196
RPS16	MFSD1	FAM79A	ZNF25	PPFIBP1	RBM13	DOCK9	TIRAP
LOC643433	LSM5	MTCP1	NSMCE4A	EXOSC10	HS.350065	FAM82B	KCNK13
TXNIP	PTPLB	LYN	THEM2	PPAPDC1B	CDS2	CCDC113	CXORF42
MARCKS	LOC644799	ZC3H7A	LEPROTL1	IPO8	B4GALT5	TSC1	UMOD
MIA	COPA	ALDH2	HS.516646	KCTD9	BXDC5	HS.400256	UBE2R2
LOC402251	DNAJB9	CYYR1	TCEB1	PTS	HS.389491	ABCC4	ZNF570
THBS1	AK3	SNRPA1	CIR	GTF2B	CCDC99	RNF4	MAGEL2
HTRA1	FEM1C	C7ORF23	EXOSC8	CRBN	RBM7	NKRF	TIAM2
COX7C	SLC35A5	SLC35B1	ELL2	MTA3	PPAP2B	LGI2	HS.444290
THBS2	DHRS7	THOC7	KIAA0831	ANAPC1	TEX2	WDR37	THH
CCNI	PRPSAP1	LOC285636	SVIL	MRPL45	DIP	NUP153	HS.125825
RPL4	MYST3	UBQLN1	RNF19	DCUN1D3	LIG3	FBXO3	CFL2
SAT1	CYB5A	OXSR1	MKRN2	MAGEH1	QSCN6L1	HS.552647	SLC35B4
CNN3	SNRPF	SFRS7	SLC2A10	HS.99472	FAM104A	SEH1L	PLAA
CALM2	SERTAD2	GMPS	CHN1	ALDH6A1	ZNF271	TUBD1	FLJ32745
SERPINH1	RGS2	SRP54	ADD3	FLJ20160	AGK	TSGA14	HS.556853
GNAS	GNL3	PHF15	TBX15	ALCAM	FBXW11	SPPL3	HS.562352
DAP	ARMCX2	NDUFA12L	HS.213541	ZNF281	FUT4	SPG20	LOC647894
RPS23	MAPRE1	COPS3	CCT6A	C6ORF48	FBXL20	SIRT5	MAGEE1
LEPREL1	SFRS2	HIST2H2AA3	CCAR1	TMEM39A	MTF2	CAMSAP1	BTN2A2
SPINT2	HSPA5	SETBP1	GSTA4	IPO11	FAM36A	AIFM1	NRXN3
SNRPG	CCND2	DKC1	ETF1	PDCD7	NR2C1	NAPB	YPEL1
PAPSS2	HS.294603	RAB3GAP2	IL1R1	BECN1	KIAA1826	PIK3C3	OACT2
NDUFA1	PRDX6	MKRN1	NDUFAF1	SC4MOL	LOC134145	COG5	RBMX2
RPL36AL	CRLS1	LYRM1	RPP40	DTWD1	KIAA1128	C12ORF65	PTPN9
PLOD2	GALNAC4S-6ST	TOR1AIP1	ZFP106	FZD1	LOC644560	HS.574671	USP18
ERRFI1	TGFBR2	FOXO3A	CEBPG	ANKRD10	DKFZP586I1420	KATNAL1	ZNF498
YWHAQ	LSM3	PLEKHA1	TNFAIP3	ZFAND1	CBR1	CRIM1	PRR8
SFRS6	ATP5I	HS.475334	AP4B1	HABP4	GNPDA2	TBP	SCP2
MATN2	LOC647100	HNRPH1	BTAF1	UBE2T	ITPR1	ZNF234	GENX-3414
LDHA	LAMA4	C2ORF25	CDO1	SNCA	ALAD	IFIT5	TBX3
RPL9	UNC50	SFRS10	RHOT1	IRX2	CADPS2	C6ORF173	DHRSX
HSPA8	DDX24	FLJ31951	ZNF621	TP53RK	MRPS31	TMEM26	KIAA1462
PLOD1	STX16	CAMSAP1L1	HS.92308	TTC19	HBEGF	TRIM32	ZBTB39
RPL35A	C14ORF166	KIAA1598	GALNT1	SMNDC1	EXDL2	MPP5	C1ORF92
EIF1	ARFGAP3	HS.553301	LTB4DH	FRAP1	WDR20	CCDC55	ARMC8
CAPN6	SEC11C	TOB1	DSCR2	C20ORF3	EFNB3	PPM1D	RAD54B
ITGB1	CIP29	SF3A3	INTS4	RNF13	NME7	LRRC1	CA13
HEXB	LDB2	PCM1	SLC1A3	LEO1	ZNF318	LOC654189	LOC441528
TRAM1	PDHB	EIF2AK1	TANC1	PLDN	SPA17	SMC6	LOC440258
MRPS6	CSRP2	SUPT16H	XAB1	CUL4A	SLC35D2	GARNL1	GABRG2
SDC4	TERF2IP	SDF2	ARHGEF10	EEF1E1	TRIP4	ERN1	PDLIM5
CTHRC1	IFNGR1	EBPL	DDX55	YIPF4	FBXL2	MAN2A2	TESSP5
NCOA4	ATP6V1D	PLSCR4	SSBP2	NUPL2	DIRC2	SQLE	HS.563340
TMEM59	GTF2H5	NSUN2	POLR2B	ASXL2	TTC32	EXOC2	SHE
RPL6	GMFG	APLP2	PDIA6	CBX3	LRCH2	LYAR	UACA
LOC389787	NOV	KCNJ8	RB1CC1	ZNF559	ZNF415	FAM105A	NIN
TOMM20	NARS	LOC645436	XPR1	SPTY2D1	ZNF193	UTP14A	RPL36A
LOC648622	POSTN	HMGN4	TOPBP1	LOC650128	CD302	PSMD5	RCCD1
OLFML2B	RAB11A	HMGCR	DCTN4	C20ORF72	KIAA0776	C10ORF28	HS.541025
TFRC	MRPL15	STC1	UBAP2L	ANKHD1	PTTG1	NPAL3	HS.573984
SEC61G	NR4A2	DDX21	ME2	KIAA1012	PPM1K	PLEKHA9	SERAC1
EIF3S6IP	CAV1	EIF4H	SLC35E3	HSPBAP1	MAG1	TSPAN12	FAM3D
CPE	KIAA0143	PRKRA	PHACTR2	HS.532698	TPRKB	HECTD2	LOC646038
TM4SF1	HS.57079	KIAA0528	ACSL4	PTPRK	HMBOX1	C11ORF57	PAIP1
C5ORF15	CCDC23	GORASP2	SERINC1	C17ORF25	MOSPD2	CCDC90B	HIST1H3F
H3F3B	LARP1	LOC653158	ASH2L	B3GALTL	DJ341D10.1	PSPC1	HS.567915
DDX5	PYGL	DIMT1L	KIAA1429	VEGFA	BTBD1	NSBP1	SLC22A4
CSDA	ANAPC13	ADIPOR2	KIFAP3	KIF13B	SLC40A1	IL20RB	ZNF713
CAMLG	SDC2	RAB2B	HIST2H2BE	ATP2A2	NDUFC1	TMLHE	HS.568740
BNIP3	CTNNA1	TIMM23	SORT1	FAM130A1	PRKX	ZBTB2	LOC648176
PTTG1IP	NFKB1	PPP3CB	LOH11CR2A	CCL8	SLC30A1	ZMYM4	HS.432431
DAD1	NPTX2	HS.552087	MBNL1	UBP1	C9ORF21	ATXN10	HS.559410
CKAP4	SLC14A1	SMARCE1	TPD52L1	C21ORF34	LOC653496	C3ORF63	FAT2
PLEKHC1	FAM60A	MAGOH	C16ORF63	HS.444692	ENTPD4	PEX13	MRRF
SGK	ID1	APPBP1	EPM2AIP1	TCFL5	HNRPLL	LOC554203	REN
RAB31	RAB3GAP1	NAP1L1	TMEM49	BCKDHB	NARG1L	KIF3B	HS.527669
ATP5O	BAG3	GTPBP4	E2F3	RALBP1	SEMA5A	AADACL1	POGZ
CYR61	ARL2BP	INSIG2	ELP3	C18ORF55	XPO4	BNIP1	C6ORF199
PCOLCE2	TGFBR3	CHMP2B	C3ORF28	OCRL	KIAA0240	C20ORF94	C20ORF12
SEPP1	MORF4L2	ATP1B1	SH3YL1	SETDB2	BCAR3	AKTIP	HS.542386
CDH11	RAB28	KIDINS220	C10ORF22	NUP160	MRPS9	LOC402677	HS.125087
LASP1	COPS7A	DYM	C1ORF19	SIAH1	LRRC37B	AADAT	FABP1
SRPX	CLINT1	DNASE2	DDX18	ARMCX1	ICK	CCT5	HS.28694
COLEC12	ARL1	CAV2	SEC24D	RAB2A	SLC25A4	FOXM1	HS.580353
GNS	SPECC1L	TXNDC5	ZNF207	LOC375449	CRK	C12ORF49	HS.538100
SMOC2	GPR23	PSMD1	TWIST1	FAM119B	PHF3	PSD2	HS.175226
C20ORF30	MAPRE2	HS.482960	NPNT	AGA	TRIM23	HS.562504	LACE1
VGLL4	YIPF6	LOC645671	CUL1	MRFAP1L1	MRPL44	UTP11L	HS.532239
PRDX4	BLVRA	NOL7	PRDM4	LBR	ZFYVE26	AIG1	HS.550015
PAM	SLC11A2	EFNB2	TRIP12	DERL2	STXBP6	LOC81691	HSPA4L
PSMC1	PPAP2A	GART	ITGBL1	CNOT7	MTMR9	FAM122A	PGK2
TNS3	ATP1B3	PSMD8	ARSD	NPHP3	PAPLN	STX3	LOC642904
ATP5B	LOX	PPP2R2A	KNTC1	FLJ14668	MRPS23	HSPA4	MGC21675
ATP6AP2	EIF2AK2	ABCA1	LOC645649	FBXO33	INTS2	CSTF2T	RNASE10
FST	CLNS1A	LRRFIP2	CNOT10	ASB3	AFG3L2	ZNF175	HS.201053
CLEC11A	CPNE3	PLXDC2	HK2	CD58	SCHIP1	DHX9	HS.130916
SOD1	NP	CAPZA2	FBXO21	IBTK	ALDH3A2	HSDL1	HS.59368
FGFR3	TCEAL8	PAPD4	SRBD1	POLB	MERTK	HSPC049	HS.563401
CDKN1A	HIST1H1C	GRSF1	C1ORF119	RFWD3	CDKN2D	HS.374460	USP12
LOC654194	WDR75	PELO	NSMAF	WDR19	RICS	RBKS	HS.580375
RPL15	C4ORF18	HSPD1	PHGDHL1	CCDC59	CNOT8	C12ORF4	GRIN2A
LITAF	UBE2Q2	MYLIP	FAM120AOS	PDSS2	MMP2	LOC645378	ZNF793
TEGT	PARP1	TNFSF10	SRP19	AHI1	JMJD1A	EP300	MGC34824
PABPC1	KIAA0174	HS.348514	CSTF3	FAM45A	SFXN1	AGTPBP1	HS.555208
RPS27L	BAPX1	VEZF1	STRN3	AQR	GCLC	LIF	LOC642377
CHSY1	OAZ2	SEC61B	CMAS	STAT5B	TNRC6B	HS.16515	LOC388743
LOC642989	LDHB	CHD1	MPHOSPH10	HS.87194	TIGD7	ZNF18	HOXD3
KDELR3	C15ORF15	KIAA0999	LOC653071	C13ORF8	LOC400657	GPAM	TRPM7
RPL5	EML4	CLDN12	CDC37L1	HELZ	STARD13	BAZ1B	RTTN
COX7A2	CYP26B1	BUB3	STARD3NL	CCDC104	MTMR4	ARHGEF12	HS.150298
HINT1	GAS1	CCNDBP1	LOC84661	SCCPDH	PDE6D	ATP9B	HS.274276
MRLC2	PCNP	BXDC1	POLR3C	LONP2	GPBP1L1	C10ORF119	HS.163264
TCEAL4	PAFAH1B1	MRPS22	GLE1L	SELT	CIT	ERMAP	MYT1
ITM2B	C14ORF112	CCDC53	TRIM2	HS.434957	PCCA	YAF2	NRXN1
C1S	RDH11	ALDH7A1	LOC647037	HS.34558	RHPN2	THRAP2	NANOS1
LOC645385	HS.570988	C10ORF97	RNUXA	ARL4C	TNRC15	SIT1	HS.574729
SPCS1	GLS	POFUT1	C16ORF72	KIAA0907	GNRH1	LRRC57	ZNF740
CYBRD1	SF3B1	ARL8B	CHIC2	TBC1D9	RLF	CYCS	LOC652790
ZFAND5	UBE2V2	ZNF664	SIN3A	LOC644033	TMEM38B	ATP11B	TMEM16B
PPIC	ILF2	C11ORF79	FLJ20718	CCDC28A	C9ORF103	TLK2	HS.355404
CXCL14	ZNF521	MKI67IP	MRPS18C	HERPUD2	DUT	HS.60257	IMP5
PSMB1	BNIP3L	HS3ST3A1	PARP9	CHD1L	PSTPIP2	POLD3	HS.552288
SPRED1	DUSP14	PSMD7	PTN	SFRS11	GCH1	STX7	HS.554282
HSPA9	CCT8	ZC3HAV1	GPR15	RAB6A	FLJ20628	CENPQ	HUS1
PDGFRL	ATP8B2	PCYOX1	MRPS28	LOC400890	AXIN2	MSI2	HS.578410
VDAC2	ZNF512	FLRT2	FBXO8	CLIC4	C6ORF79	ZNF140	HS.44811
DAZAP2	RNF149	ACO1	KLHDC5	PRTFDC1	HDGFRP3	ZNF519	LOC649023
ATP5A1	LTA4H	HIBADH	HEATR1	CRY1	CPEB4	LRIG2	HS.544493
LAMC1	COPB1	LRRC15	MFAP1	C2ORF33	LOC648099	CCDC47	HS.537926
TMED3	NOP5/NOP58	PSMA1	PTRH2	UBR2	KIAA1815	RSHL2	HS.541131
ANTXR1	MAT2B	C7ORF30	JMJD1C	C8ORF13	CNFN	PEX3	TTTY14
VCAN	VAMP3	KBTBD2	C1ORF181	KCNS3	EFS	CCDC49	HS.581234
TMEM66	GLCE	PDCD6IP	RNF20	C1ORF55	HS.193557	KIF14	HS.570453
HIST1H2BK	MRPL22	SSB	MTPN	ZADH2	RWDD2	ZNF248	HS.557539
PARK7	SSBP1	C4ORF14	NCOA7	SP1	CENPJ	HS.324250	BDNF
HS.202577	EDG3	ALDH1L2	CPOX	P15RS	HIP2	KLHL12	ZNF37A
ARMET	RRM1	TMEM126A	RICTOR	ALS2CR13	ZNF558	SSH1	HS.58384
NCKAP1	PDGFRA	DIS3L	GLT8D1	POLR3B	LOC144233	CRKRS	BARHL2
PCBP2	PSMA3	SERPINB1	TM9SF3	ZBTB43	RBM16	PTPN3	HS.581899
PJA2	BTG3	RARS2	THOC1	MRPL50	HYPB	RIOK1	OR8U9
GLG1	POLR3GL	NRD1	C7ORF28B	KIAA0141	MBTPS1	HS.568329	FCGR3B
ARL6IP5	AP3S1	AZIN1	C6ORF55	RECK	HS.254006	C4ORF32	HS.563466
PGK1	SUZ12	MAP2K1	NMI	C1ORF59	LYPLA1	ZNF627	HS.561198
DC2	COX17	EBF3	PPFIA1	SMPDL3A	TTF2	GNPNAT1	HS.134611
BCL6	TMEM2	DCTN6	NOX4	LOC654121	MXD1	RABGAP1L	HS.186271
SF3B2	SUMO3	DYNLT3	SLMAP	C12ORF26	NSUN4	MRPL47	ZNF474
C6ORF160	NFE2L1	JAM2	RRAGD	LOC124512	LOC143543	PHLDB2	HS.160416
TIGA1	AKR1C3	PBX3	BBS4	PUM2	LOC388681	ARSG	HS.580957
TMEM47	PPP1CB	UBL3	CEPT1	LOC346887	NUP54	HS.562701	HS.561060
SULF1	HS.100261	MRPL32	SMAD4	ADAMTS6	SPG3A	ZNF616	HS.252466
DCN	NFIL3	WSB1	C14ORF100	ARMC1	FAM35A	SLC37A3	HS.282800
TUG1	SET	PPP6C	INPP1	NAB1	LOC646900	TARSL2	CADPS
PGM1	TSPAN6	EPB41L2	FAM120B	ATG12	FBXO5	LSM6	HS.563980
TACC1	NCSTN	PFTK1	CEP192	ZDHHC3	CCDC109A	RUFY1	HS.154948
HNRPA2B1	HS.127310	NDUFB3	RABGEF1	RANBP9	AFMID	PITPNA	HS.555252
P4HA1	SCFD1	HSD17B11	FNBP4	C7ORF28A	APOO	NEK11	HS.576743
ARPC5	PITPNB	LOC647673	IQWD1	PLRG1	HEATR5B	TGFBR1	HS.535150
CCDC72	XPNPEP1	PCNA	WRB	SRI	ZNF410	OSGIN2	HS.121224
MORF4L1	DIO2	UBLCP1	ASNSD1	THRAP6	LOC149448	ZKSCAN2	HS.562721
ATP5H	CD55	LOC646849	HS.489254	TMEM50A	CCBL2	PPP4R2	HS.559874
SOX9	LOC644774	RABGGTB	TPX2	SNIP1	BBS2	TTF1	KCNH6
OLFML3	VDAC3	MAP3K7	NIT2	C10ORF57	PNPLA8	C6ORF113	HS.564853
CAP1	CRKL	GCNT1	IKIP	HS.485155	BBS9	HS.561493	CSMD1
PPP1R3C	SERTAD4	HS.193784	SNX2	C21ORF59	KIAA0090	TTC35	HS.582717
TSPAN3	TOMM34	NUP107	KIAA1600	KIAA0247	TRIM24	LOC441191	HS.122840
AUTS2	ANTXR2	CORO1C	HNRPH3	HS.445036	ING1	ANAPC7	PIK3R3
POMP	DDX47	PDGFC	C1ORF123	PCF11	ZNF438	ULBP2	HIST1H3G
MAFB	DDIT3	KLF4	MTIF3	RFC5	ZNF544	GTPBP8	HS.567203
LOC649682	CMPK	ELF1	SH3KBP1	CCDC128	SLC23A2	SNORA33	HS.149244
SCARB2	C16ORF61	LOC648638	TNPO1	SNW1	N-PAC	ADH5	GPR143
LOC285900	ST13	RAB9A	NRIP1	PARN	SF3A1	SMC1A	PDE3A
G3BP1	JARID1B	CHURC1	DUSP11	BRD8	SNTB1	PTPDC1	C1ORF183
PIM1	FAM44B	FRG1	ANKRD13A	LOC402560	IFIH1	KCNMB4	HS.309308
H2AFZ	TCF4	UIMC1	HS.535028	BRD7	CCDC84	C9ORF125	HS.134945
ARF4	TMEM60	SAR1A	HS.294103	BLMH	SENP2	LIMS1	HS.485051
HSP90B1	IFI44	MTHFD1L	SLC38A6	LOC653943	SUHW4	ZNF576	HS.580945
FNDC3B	CHMP1B	DERL1	EXT1	KRAS	ZNF256	IRAK2	HS.572972
DDIT4	TSPAN31	SMARCC1	NUDT21	DIAPH2	TXNDC11	DENND1A	GPR21
CREB3L2	ROD1	IFI44L	NOL8	RBM15	RAB23	PIAS2	HS.360349
FLJ10154	LASS6	DYNC1I1	PSIP1	NCOA6	EIF2B1	GPATCH1	SLC25A31
C14ORF156	TXNDC12	FYB	TAF7	CCDC34	HS.352677	RNF175	LRP6
SRGN	YPEL5	TDG	SAPS3	SP110	DHFRL1	KIAA1328	ESRRG
RPN2	LACTB	NGRN	RTN3	ANKRD46	MARK3	SETD4	LOC653604
LOC654103	WBP5	DAAM2	WDR60	SLC35A3	HS.537004	C21ORF119	C19ORF26
DDX1	PSMA5	C12ORF41	OTUD4	IDH3A	DISP1	TFCP2	GPR109B
MRCL3	RALB	VEZT	SERINC3	ZFAND3	ZNF134	ZNF224	CPEB2
IBSP	PCID1	NDFIP2	PPP1R2	CYP4V2	ZNF10	MKL2	HS.214218
DPYSL2	PTK2	BXDC2	PWP1	NUP155	C6ORF66	RPS6KC1	HS.554437
EVA1	TNFSF5IP1	HSD17B4	IFNAR1	SLC35B3	SNAPC3	AKAP12	HS.578089
DSCR1	GBP2	EFHA1	AHCTF1	BAG4	MTFMT	ZNF470	HS.575709
RPN1	SYBL1	DYNC1I2	LRRC8D	ORC5L	SNAP23	ADK	ZNF311
CDH2	MGC14376	LYSMD2	TBK1	CHCHD4	RNF11	HS.21177	FLJ32011
MGST3	GRAMD3	DHX32	HSF2	DKFZP451A211	SP3	MATN1	HS.574275
CALU	ARHGEF6	GNE	UGCGL2	HS.145049	SUPV3L1	C12ORF32	HS.543744
COX6C	MAMDC2	PID1	ATF6	OMA1	PLCB1	C6ORF203	PLXNC1
CFH	ATP6V0E1	TSPAN7	PDE5A	ASCC3	C21ORF51	USP15	HS.544461
ATP5L	PRRC1	CITED2	ZNF569	CDCA4	PAWR	FAM126B	TAS2R10
ETS1	BRP44	ZBED5	N6AMT2	UQCRB	SMYD2	METT5D1	HS.581533
TXNDC1	TSPAN13	RPL37A	EDEM1	TFB2M	TARDBP	HS.552282	HS.382019
TMEM43	PLS3	OCIAD2	ATRN	TLK1	HSMPP8	SLC22A15	PLA2G12B
LEPROT	LRIG3	RP9	ABHD10	COG3	SRRM1L	HERC4	HS.565443
NDUFS4	TMEM41B	CAT	KARS	PKP4	C12ORF11	LOC643452	LOC647199
TXN	MRPL13	GFPT1	FLJ36874	UBE4A	KCTD18	KIAA1530	NAP1L2
SEC11A	C8ORF40	LPHN2	MED4	CPT2	NIP30	ZNF471	HS.548300
TSC22D1	MYC	IQGAP1	EBF1	SUV420H1	FVT1	ZMYND12	HS.148294
TPM3	CCDC14	TMEM16F	HS.194225	TTC27	ANGEL2	CBLL1	DCTN1
TXNL5	C1ORF198	CD46	FAM107B	PTPN4	RSBN1L	ADAM9	ZFP28
COX7A1	RAI14	PRKAB2	POLS	ZNF573	ISCA1	SNRPD3	HS.569204
HSP90AA1	RFTN2	HPRT1	ZNF217	HS.478682	STX12	FAM59A	A4GNT
GNB1	TMED7	MAP1B	LZTFL1	GOLPH4	WDR22	HS.87734	HS.566482
BCAT1	LMO4	POGK	C10ORF32	C21ORF7	AASDH	NFATC3	HS.124250
EPB41L3	WBSCR22	IMMT	TMED4	HBP1	OSMR	CDKN2C	HS.560349
ARL6IP1	MSH6	LOC492311	PCMTD1	REEP1	IPO7	OR7E156P	HS.583158
SLC20A1	EPHA3	TP53INP1	RBM17	SOX7	LRMP	C20ORF194	HS.538387
HS.444329	CCNY	PSMA6	ARFGEF1	FAM104B	PHKB	KIAA0672	ZNF625
ARPC3	COPB2	GOLGA5	SNX27	PDCL3	PHLPP	TAF5	LOC642295
ERH	ZSCAN18	DOCK11	MLKL	KLF10	WWC1	PDPK1	HS.563928
ITGAV	TMEM9B	GPBP1	ADPGK	C8ORF32	KIF23	SLC26A10	HS.538392
DDX17	SFT2D1	WDR41	UPF2	COX15	BRWD1	C13ORF3	HS.565582
LPP	SH2B3	SLC35A1	OSBPL1A	CRADD	MRPS35	LOC283932	TNFRSF19L
NDUFB5	EDG2	LMBRD1	TES	SNX14	KIAA1267	BTRC	ETV2
HS.296031	KDELC2	NDFIP1	NAP1L3	GPC6	SKP2	MECP2	HS.538282
DNCL1	HEBP2	MRPS17	MGC33212	SUPT4H1	RAI2	TSPAN15	MSL2L1
MDH1	PTPN11	C9ORF46	MED28	TXNL1	FECH	CBL	LOC652483
SLC38A2	HNRPA0	ANKRD37	LARP2	PARVA	TRIAP1	C6ORF151	HS.575188
RCN2	OSTF1	PGCP	PDHX	LOC92270	MUTED	C4ORF16	HS.385720
SELS	GPX7	MRPL18	MTIF2	TICAM2	ZFP161	RNF138	C9ORF79
PPP1CC	MRPL36	HS.370359	C16ORF80	CDC2L5	ARIH1	RFXAP	HS.142001
RRAGA	TOP2B	FH	ELOVL5	PPP3CC	DCC1	C6ORF120	FLJ30430
C5ORF13	ASNS	FCHSD2	DMTF1	TLOC1	LOC653972	HS.121525	LOC220115
NFKBIZ	TMEM14C	TFG	UCHL3	SRXN1	USP47	ZNF323	LOC285442
RARS	LOXL3	SUCLG2	FAM20B	PREI3	PRR4	KIAA0753	ZNF182
MRPL17	HDAC1	ALG5	PLCL2	TPM4	RIPK5	FAM76A	HS.539580
MAT2A	PACSIN2	NT5C2	TMED5	SHQ1	SEPHS2	NIPSNAP3A	HS.545993
GABARAPL2	PTPRM	SLC25A3	PFAAP5	AP4E1	BRWD2	EGLN1	HS.582021
RAB7A	AP1S2	GOLGA2	SLC30A5	PAPD1	TMEM11	NAV2	HS.538221
FKBP11	HSPH1	MRPL1	C8ORF76	DDX10	SEPHS1	TEKT3	HS.575248
OXR1	SUMF1	ZFYVE20	FAM57A	NACAP1	SMARCAL1	TYW3	VAX1
DNAJA1	ARID5B	C5ORF21	C14ORF179	USP7	FTSJ2	ATP7B	HS.564195
BTG1	ATP1A1	PRPS1	LOC644128	HS.27048	GRPEL1	MOSPD1	HS.544697
ATXN2	CEBPZ	MED6	SYAP1	DDIT4L	SLC25A12	HS.561307	HS.40696
WWP2	ATP5J	SLIT2	CTNNAL1	CYB5D1	PDZRN3	PFN4	RASSF8
CETN2	DUSP12	LPL	CYP2R1	TPBG	SMARCA1	MAK10	HS.315188
ARPC2	UQCRFS1	DAG1	BNIP2	EPS8	BHLHB9	WDR44	ZCCHC8
TINP1	PDIA5	FAM10A4	FNBP1L	CIAO1	HSCB	DYNC2LI1	HS.125395
GDI2	SOX4	ZFR	HS.348844	C6ORF64	KLHL20	CXORF56	DST
JAM3	WDFY1	STEAP1	MCFD2	MOAP1	RAB40B	HS.492187	HS.548534
KLF9	HS.371609	HNMT	NCL	HMG20A	LOC130355	EPS15	LOC203413
FAP	OSBPL9	CTBS	STT3B	SEC63	CDKN3	GTF2H1	HS.147575
MGEA5	SKAP2	RAB1A	IFT52	KPNA1	TOR1B	HERC3	HS.565944
SCPEP1	ZNF622	MORC4	VHL	GRB2	FLJ31438	MFSD8	HS.554699
IL13RA1	MYO1D	WRNIP1	MTFR1	ABCB7	ZNF766	RNF128	HS.404095
RHOA	DENR	NDUFA6	CDV3	ZNF7	TIAL1	UPRT	HS.128709
RAB10	CCT2	BTF3L4	UPF3A	PRPSAP2	C14ORF45	BAG5	LOC649826
C1ORF54	ACAD11	TCP1	GOLPH3L	RAP1GDS1	TTC1	WIPF2	NOXO1
FAT	ANG	RNF130	RAP2C	RBM3	YME1L1	DKFZP686K16132	LOC645079
HNRPM	DYNC1LI2	FNTA	JPH1	CCDC43	RNASEH2B	CRSP2	HS.534532
SCD	ACVR1	ARHGEF3	BRP44L	GINS3	SNX30	TXNL4B	HS.124421
UNQ1940	EDF1	RPS6KB1	ALKBH3	CGRRF1	RAVER2	REP15	HS.544434
SLC30A7	RCOR3	C12ORF23	EP400	LRRN2	LOC400464	HOXD1	LOC653333
RPL22	RAB13	DPM1	CDKN1B	GSK3B	TMEM55A	DHTKD1	HS.545279
TTC3	ADIPOR1	BCL2L2	RAN	SIRT1	LOC649639	ETV3	LRG1
NRP1	KIAA0494	TMEM46	UBE2F	LOC440895	GMCL1	KIAA1467	HS.502830
HS.213061	CREG1	TOR1A	SCOC	CDC40	NIPA1	C9ORF40	TMEM33
TIPARP	RAP2A	RHOU	KIAA1217	TRIT1	ASCIZ	MAPKAP1	HS.132266
CD63	ACAT1	SNX19	ROCK2	SLC22A5	ABL2	C1ORF101	LOC648058
COBLL1	SNRPB2	SLC31A1	ZNF529	TRIM9	RAD21	C10ORF89	HS.557234
PPP2CA	FAM8A1	PRC1	WIPI1	AP3M2	BEX1	SGCB	POF1B
SLC39A14	GNPDA1	PCAF	HS.537387	CCDC45	CDK2	RGMB	LOC441864
YWHAH	C20ORF43	DDAH1	DHRS7B	HS.381058	ODF2L	DCLRE1A	HS.546898
TGFB3	ZNF148	YPEL2	NACA	IDH1	HTATIP2	C1ORF25	MAP2K6
ANAPC5	SNX10	KIAA1641	PSMD6	ASB8	TAF5L	C6ORF70	NR5A1
STOM	C11ORF75	UQCRC2	COL14A1	EBAG9	KIAA0274	MAP6	HS.195634
THRA	PHF21A	PSMD14	C4ORF20	CEP350	WNK1	MAGEF1	HS.544956
TMCO1	IQSEC1	SAR1B	DCBLD2	CTCF	HS.12489	ZNF167	HS.537370
DNAPTP6	COQ10B	LRP11	NOL11	IWS1	RNASEL	LOC648907	HS.310740
MRFAP1	CMTM6	HTATSF1	RBL2	RKHD2	DSN1	LOC283874	HS.460137
REXO2	COX6A1	GAPVD1	HS.443490	FKBP9	MRPS25	LOC652773	KLF1
SETD3	HS.473191	LTV1	MRPS10	KHDRBS1	LOC400986	NOL10	LOC441135
ABI3BP	TGOLN2	FAM82C	CLASP1	RAB21	MINPP1	RCSD1	HS.549823
LOC653971	SKP1A	RASGRP3	VPS36	MTX2	LETMD1	ELOVL6	HS.564015
ARHGAP21	SIPA1L1	STAMBP	ETS2	HS.571432	DENND2C	ZNF291	OR2T33
STK38	SLFN11	MAP3K4	RNASEH1	KIAA0391	HS.374278	MEF2A	LILRA4
DNAJB11	AMD1	FAM89A	CCDC117	RASSF2	PEX7	HS.47995	GATA6
ZNF395	ACTR3	PUS7	WDR12	C2ORF47	TP53BP1	KBTBD8	LOC650853
YWHAB	TMEM85	PUM1	ANKRD15	ACAT2	EID2	ZNF211	RD3
GABARAPL1	GOLGA7	ENPEP	CPSF3	ALS2CR2	ATF2	KLHL18	HS.538330
LOC440093	MED10	ITSN1	GSTM3	PDE7B	VTI1B	TOB2	HS.566820
LOC643357	C3ORF10	TOMM70A	ETV6	CXORF26	C5ORF37	HS.156542	ZNF619
NDUFV2	ASCC1	SMEK2	SDAD1	HS.440088	ZXDB	LOC652675	HS.156222
FAM96A	UBE2E2	IFT20	XPC	MRPL46	VPS54	RBMS1	ZCCHC2
ZMIZ1	BTG2	SPEN	ERGIC2	BUB1	TIMELESS	CLP1	HS.554169
GLUD1	DNAJA3	MCTS1	MYO1B	ZNF791	STAMBPL1	CSRP2BP	HS.582009
PPT1	STAT1	EXOSC3	C1ORF128	HS.572642	SPAST	ZNF510	HS.566683
RAPH1	BUD31	C14ORF135	HAT1	SPRED2	ZC3H8	RFC1	LOC649387
PGRMC1	TMEM14B	TRRAP	UBAP1	ZNF532	RTCD1	GOLGA1	HS.557466
RTN4	RSPRY1	MAPK6	FLJ12078	CMAH	HSPC159	CEP70	LOC158572
LAPTM4B	SNX5	MRPS33	UBE3A	TWSG1	HS.483906	HS.438365	FLJ27255
CXXC5	PHTF2	CNOT1	LOC648293	PLSCR1	PIGW	PRKCQ	MTMR11
KIAA0152	DDEF2	TARS	CCDC115	GBAS	LYST	LIN54	HS.538327
RPL7	RNMT	C1ORF63	TERF1	NKIRAS1	PRO1853	HS.551137	HS.65745
GNL2	RAB6IP1	OSBPL10	SAV1	PPP1R12A	KIF5B	MAPKAPK5	FLJ39531
SRPRB	OSBP	NUP205	ZNF330	UBE3C	KRCC1	ENTPD7	HS.390542
ESD	GADD45A	Septin2	LOC390466	RBMS2	INTS12	COQ7	LOC644316
CCPG1	PTPLAD1	KIAA0367	INTS8	PNO1	CCDC5	ZNF564	HS.581309
ZRANB2	ZBTB20	NFE2L2	IBRDC2	WDR33	HMGB3	FLJ11151	IQCH
LOC203547	LAPTM4A	ANXA7	ZZZ3	C9ORF123	CDKN2AIP	ZNF366	GNAT1
TCEA3	NTRK2	ADARB1	CHFR	ERLIN2	ZBED4	C8ORF61	DNAJB7
CADM1	MCEE	GOLGB1	GPR137B	GTF3C3	TM7SF3	TXNDC4	AGTR2
HSPE1	GOT2	PNN	MIS12	NBN	FBXL7	LRRC3	HS.537874
PEBP1	HSD17B12	IARS2	RAD23B	COG2	HDHD1A	ADAM17	HS.380641
HS.10862	WDR61	CBLB	C16ORF69	TIMM9	NARS2	ATP6V1C1	HS.580430
TMEM87A	GTF2A2	RBBP7	KCTD20	VCPIP1	GALNT10	FMO4	HS.565086
SNX3	POLR1D	GNPTAB	DSCR3	ADHFE1	ZDHHC6	ZFP14	LOC284861
DARS	SNAI2	ZCCHC6	USP3	ZNF770	COPS8	LOC647009	LOC644865
PDIA4	MACF1	C5ORF5	PDCD2	MAP2K4	C1ORF108	FAM80B	HS.573645
EPRS	HS.524171	CFDP1	ACP1	MTSS1	HS.374023	HS.563165	SLCO1B1
LOC643430	EHBP1	COG6	SUB1	API5	ZNF613	MLF1IP	HS.132394
SFRS9	HS.137971	HMGB2	RAPGEF6	WDR70	SLBP	CLUAP1	WDR5B
ID2	ODC1	TBC1D15	TYMS	SIAE	CNOT6	HS.561915	HS.545476
LOC644969	ACBD3	SEC31A	IL17D	LOC647908	HS.513971	ZNF792	HS.559124
IFNGR2	Selenoprotein15	KIAA0182	RABEP1	PKD2	EGFR	SCC-112	HS.572978
PROS1	SGPP1	NFIA	SLC36A1	HS.453381	ZNF177	HS.574305	ARHGDIG
PAPSS1	COPS5	PPARBP	NUP133	METAP1	RC3H2	NR3C2	GPR45
HIGD1A	TMEM5	FOXJ3	TMEM157	SHFM1	AUH	ARMC9	HS.137598
TPST1	C4ORF34	CDC2L6	KIAA1279	TMEM100	HS.547277	POP1	OTOP3
CYP1B1	PSMA7	PPHLN1	FBXO34	XRN2	BIRC4	TTC9C	HS.535386
GALNT11	CDR2	GTF2F2	ZNF84	EIF2S1	ATG4A	HIST1H3D	PRG-3
RBM9	PTGES3	UBE2N	MRPS30	HRH1	C2ORF43	HS.570189	CLCA2
TMCO3	PELI1	EIF1B	GPIAP1	C3ORF64	APP	MTCH2	HS.563795
NDUFA12	GLTP	MLH1	C9ORF95	FLJ34969	SELI	LGALS4	TCEAL5
LOC644863	OGT	FLJ14803	HS.415576	LOC440993	AEBP2	KIAA0251	LOC653497
KRT10	PCSK5	DDX42	MKKS	ZCD1	KLHL8	TTC26	HS.505855
SF3B14	DYNLT1	C15ORF24	MITD1	SYNJ2	KCNAB1	RNF141	HS.573890
DAB2	MAP1LC3B	TRAK2	SIX4	BHLHB3	LYPLAL1	HS.405877	HS.351491
SPCS2	POLE3	KCTD10	EPHX2	PPID	MLLT10	HS.417262	HS.560384
GSPT1	SLC30A9	BICD2	NCOA3	C11ORF46	ZNF75A	HS.372654	HS.573638
UAP1	PPFIBP2	FAM120A	BMP4	POLR3F	TRIM38	MLL	FLJ35773
SSPN	XBP1	LIMA1	YWHAG	DAP3	KIAA0701	LOC441376	VCX2
HS.143018	PRKCA	SACM1L	RPL37	NCOA1	C16ORF75	TFB1M	HS.539866
Septin11	COPZ1	NIF3L1	TRAFD1	MALT1	ZNF434	PIK3R1	HS.550142
MATR3	TMEM32	YES1	C9ORF30	LANCL2	JARID2	NVL	LOC643094
C19ORF10	CDK6	KLHDC2	GFM1	FLJ10986	WDR27	PIP5K1A	SYNPO
HSBP1	FLJ21986	CPD	NUCKS1	RNF170	C11ORF71	SLC22A18AS	HS.185701
RAB5A	UBXD8	TM2D1	RAF1	CHCHD3	GOSR1	FLJ45337	HS.538914
GTF3A	PROSC	TRIM44	SPAG16	CASK	C19ORF4	HS.288735	HS.548213
HIST2H2AC	STATIP1	IGBP1	CMTM8	C3ORF59	SLFN12	NDNL2	HS.564246
RPS8	KCTD5	LOC653377	MGC52110	GEMIN6	LOC346950	EME1	HS.350697
CAB39	ZFP91	BMS1L	LOC644162	CYP51A1	LRRC6	CHD6	HS.566514
TNFRSF21	SLC17A5	BCOR	NFX1	SSH2	TBC1D20	SLC4A1AP	HS.334272
KCTD12	STT3A	DNAJC15	SRP68	LOC401233	C7ORF11	FAM112B	HS.545102
ATP6V1A	Septin4	ZCCHC9	MBNL2	PAK2	CCNH	SPTBN1	HS.120651
ARCN1	GNPTG	CP110	FLJ12716	SFPQ	COPS2	LOC646162	LOC642965
YWHAZ	TMEM45A	STRAP	MYO9A	RTN4RL1	ZNF343	TTC30A	LOC642243
MYO10	ZNF364	GTF2IP1	FBXL10	PTPRG	NMT2	15E1.2	HS.546018
COMMD3	TSPYL1	SPRY2	MGC40499	HS.257589	ARMCX4	LIN7C	HS.544794
SURF4	ZMYM6	ZNF313	PPP2R5E	ARPP-19	ALS2	DCP1B	C17ORF74
RBM25	DNAJA2	WDR40A	UQCRH	SCO1	SLC35D1	FLJ40142	HS.537932
PSME4	SBDS	CBX1	PIAS1	ELF2	ACOT4	SOS2	HS.156566
SAE1	PPP3R1	PDCD5	FADS1	PCDHB4	PTPN14	VPRBP
