# Supplementary material for: A system-level approach identifies HIF-2α as a critical regulator of chondrosarcoma progression
Source: Nat Commun. 2020 Oct 6;11:5023. doi: 10.1038/s41467-020-18817-7 (PMC7538956; doi:10.1038/s41467-020-18817-7)
Supplement: Supplementary file 4 — Supplementary Data 2 [file 41467_2020_18817_MOESM4_ESM.xlsx]

## Sheet: Patient information
No.	sample ID	Pathology diagnosis	Organ/Anatomic site	Histological grade
1	CS_ta_0001	Well-differentiated chondrosarcoma of ribs	cartilage	grade I
2	CS_ta_0002	Well-differentiated chondrosarcoma of ribs	cartilage	grade I
3	CS_ta_0003	Well-differentiated chondrosarcoma of right ribs	cartilage	grade I
4	CS_ta_0004	Well-differentiated chondrosarcoma of left sacroiliac	cartilage	grade I
5	CS_ta_0005	Well-differentiated chondrosarcoma of left ilium	cartilage	grade I
6	CS_ta_0006	Well-differentiated chondrosarcoma of left ilium	cartilage	grade I
7	CS_ta_0007	Well-differentiated chondrosarcoma of right ilium	cartilage	grade I
8	CS_ta_0008	Well-differentiated chondrosarcoma of left ilium	cartilage	grade I
9	CS_ta_0009	Well-differentiated chondrosarcoma of left bone	cartilage	grade I
10	CS_ta_0010	Well-differentiated chondrosarcoma of left femur	cartilage	grade I
11	CS_ta_0011	Well-differentiated chondrosarcoma of left femur	cartilage	grade I
12	CS_ta_0012	Well-differentiated chondrosarcoma of left femur	cartilage	grade I
13	CS_ta_0013	Well-differentiated chondrosarcoma of left femur	cartilage	grade I
14	CS_ta_0014	Well-differentiated chondrosarcoma of left femur	cartilage	grade I
15	CS_ta_0015	Well-differentiated chondrosarcoma of left femur	cartilage	grade I
16	CS_ta_0016	Well-differentiated chondrosarcoma of right femur	cartilage	grade I
17	CS_ta_0017	Well-differentiated chondrosarcoma of femur	cartilage	grade I
18	CS_ta_0018	Well-differentiated chondrosarcoma of left shoulder	cartilage	grade I
19	CS_ta_0019	Well-differentiated chondrosarcoma of right shoulder (sparse)	cartilage	grade I
20	CS_ta_0020	Well-differentiated chondrosarcoma of left fibula	cartilage	grade I
21	CS_ta_0021	Well-differentiated chondrosarcoma of left leg	cartilage	grade I
22	CS_ta_0022	Well-differentiated chondrosarcoma of left leg	cartilage	grade I
23	CS_ta_0023	Well-differentiated chondrosarcoma of left thigh	cartilage	grade I
24	CS_ta_0024	Well-differentiated chondrosarcoma of right thigh	cartilage	grade I
25	CS_ta_0025	Well-differentiated chondrosarcoma of right thigh	cartilage	grade I
26	CS_ta_0026	Well-differentiated chondrosarcoma of left pubic branch	cartilage	grade I
27	CS_ta_0027	Well-differentiated chondrosarcoma of L3 centrum	cartilage	grade I
28	CS_ta_0028	Well-differentiated chondrosarcoma of left sternum	cartilage	grade I
29	CS_ta_0029	Well-differentiated chondrosarcoma of left chest wall	cartilage	grade I
30	CS_ta_0030	Well-differentiated chondrosarcoma of left chest wall	cartilage	grade I
31	CS_ta_0031	Well-differentiated chondrosarcoma of bone	cartilage	grade I
32	CS_ta_0032	Well-differentiated chondrosarcoma of left neck	cartilage	grade I
33	CS_ta_0033	Well-differentiated chondrosarcoma of basalis	cartilage	grade I
34	CS_ta_0034	Well-differentiated chondrosarcoma of left knee	cartilage	grade I
35	CS_ta_0035	Well-differentiated chondrosarcoma of lumbar part	cartilage	grade I
36	CS_ta_0036	Well-differentiated chondrosarcoma of sacroiliac	cartilage	grade I
37	CS_ta_0037	Well-differentiated chondrosarcoma of left knee joint	cartilage	grade I
38	CS_ta_0038	Well-differentiated chondrosarcoma of right buttock	cartilage	grade I
39	CS_ta_0039	Well-differentiated chondrosarcoma of right upper arm	cartilage	grade I
40	CS_ta_0040	Well-differentiated chondrosarcoma of right upper arm	cartilage	grade I
41	CS_ta_0041	Well-differentiated chondrosarcoma of left ankle	cartilage	grade I
42	CS_ta_0042	Well-differentiated chondrosarcoma of right epipodite	cartilage	grade I
43	CS_ta_0043	Dedifferentiation chondrosarcoma of right face	cartilage	grade III
44	CS_ta_0044	Moderately differentiated chondrosarcoma of left buttock	cartilage	grade II
45	CS_ta_0045	Moderately differentiated chondrosarcoma of nasal vestibule	cartilage	grade II
46	CS_ta_0046	Moderately differentiated chondrosarcoma of left cacroiliac joint	cartilage	grade II
47	CS_ta_0047	Moderately differentiated chondrosarcoma of sacroiliac	cartilage	grade II
48	CS_ta_0048	Moderately differentiated chondrosarcoma of right femur	cartilage	grade II
49	CS_ta_0049	Well-differentiated chondrosarcoma of left thigh	cartilage	grade I
50	CS_ta_0050	Well-differentiated chondrosarcoma of left shoulder	cartilage	grade I
51	CS_ta_0051	Poorly differentiated chondrosarcoma of left knee	cartilage	grade III
52	CS_ta_0052	Poorly differentiated chondrosarcoma of left femur	cartilage	grade III
53	CS_ta_0053	Poorly differentiated chondrosarcoma of femur	cartilage	grade III
54	CS_ta_0054	Poorly differentiated chondrosarcoma of fourth thoracic vertebrae	cartilage	grade III
55	CS_ta_0055	Poorly differentiated chondrosarcoma of left thigh	cartilage	grade III
56	CS_ta_0056	Moderately - poorly differentiated chondrosarcoma of left pars sacralis	cartilage	grade III
57	CS_ta_0057	Poorly differentiated chondrosarcoma of left femur	cartilage	grade III
58	CS_ta_0058	Poorly differentiated chondrosarcoma of left tibia	cartilage	grade III
59	CS_ta_0059	Poorly differentiated chondrosarcoma of femur	cartilage	grade III
60	CS_ta_0060	Poorly differentiated chondrosarcoma of right proximal tibia	cartilage	grade III
61	CS_ta_0061	Poorly differentiated chondrosarcoma of right femur	cartilage	grade III
62	CS_ta_0062	Poorly differentiated chondrosarcoma of right femur	cartilage	grade III
63	CS_ta_0063	Dedifferentiation chondrosarcoma of left sole of foot	cartilage	grade III
64	CS_ta_0064	Dedifferentiation chondrosarcoma of left hip	cartilage	grade III
65	CS_ta_0065	Dedifferentiation chondrosarcoma of pars sacralis	cartilage	grade III
Summary of patients information
	Characteristics	Value	Unit
1	Age range	12 - 70	year
2	Number of male	47	count
3	Number of female	18	count
