# Supplementary material for: A system-level approach identifies HIF-2α as a critical regulator of chondrosarcoma progression
Source: Nat Commun. 2020 Oct 6;11:5023. doi: 10.1038/s41467-020-18817-7 (PMC7538956; doi:10.1038/s41467-020-18817-7)
Supplement: Supplementary file 5 — Supplementary Data 3 [file 41467_2020_18817_MOESM5_ESM.xlsx]

## Sheet: siHIF1A_downregulated genes
siHIF1A_downregulated genes
AADACL3	CBLN2	EMBP1	HHIPL2	LMLN	PALM	RORA	TMEM186
ABCB6	CCDC120	ENO1	HIF1A	LMLN-AS1	PAQR5	RRBP1	TMEM191A
ACSM3	CCDC88C	EPAS1	HILPDA	LMOD2	PCGF3	RRN3P3	TMEM214
ACTN3	CCL28	EPB41L1	HK1	LPAR6	PCSK6	SCAMP1-AS1	TMEM45A
ACTR1B	CCM2L	EPO	HOMER1	LRIG1	PDLIM4	SDK1	TMTC3
ACTRT2	CCNG2	EXOC3L2	HOXA3	LRP1-AS	PFKFB4	SDK2	TNFRSF12A
ADAMTS16	CCSAP	EXPH5	HOXC13	LRRC3	PFKP	SEC24A	TNS1
ADAMTS9-AS2	CD101	F2RL3	HRASLS	LRRC3-AS1	PFN2	SEC61A1	TP53INP1
ADIG	CD3D	FABP6	HRCT1	LRRC57	PGK1	SEMA7A	TP53INP2
ADRA1D	CDKN1B	FAM109B	HSD17B1	MAPK15	PGM1	SERPINA10	TP53TG3HP
AGBL1	CEACAM6	FAM117B	ICK	2019-03-02	PHACTR1	SERPINA4	TPPP3
AGPAT3	CECR5	FAM127A	IGDCC4	MEOX1	PIK3IP1	SGSM2	TPSB2
AHSP	CES3	FAM127B	IGF2R	METTL21B	PIP5KL1	SIGLEC10	TRAJ52
ALDH1L1-AS1	CIART	FAM149A	IGFBP3	METTL7A	PLAGL1	SIGLEC8	TRAV8-3
ALDH3B1	CLEC12A	FAM162A	IGHG1	MFSD6	PLEC	SIM1	TRAV8-6
ALDH5A1	CLEC3B	FAM210A	IGKC	MMP25-AS1	PLOD1	SIRT2	TREH
ALDOC	CNTNAP2	FAM222B	IGLV2-14	MNDA	PLXNA3	SLC1A1	TREM1
AMELY	COMP	FAM65C	IGLV3-12	MNT	PNRC1	SLC25A23	TREX2
ANG	COX20	FANK1	IGSF23	MOB3A	POFUT2	SLC25A4	TRPM2
AP4M1	CRLF2	FBRSL1	IL12B	MT1G	PP13	SLC35E1	TSPEAR-AS1
AQP12B	CRMP1	FBXL22	ING2	MUC1	PPP1R13L	SLC38A8	TSPEAR-AS2
AQP4	CRTAC1	FBXO27	INHBA	MXI1	PRELP	SLC6A10PB	TTC13
ARFGEF3	CSNK2A2	FEV	INSIG2	NACC1	PRKAR2A-AS1	SLC7A10	TTC30B
ARHGEF33	CTNND2	FGFRL1	IPMK	NBPF7	PRSS42	SLC7A5	TTLL10
ASCL2	CXCL5	FKBP9P1	IRAIN	NCOR2	PSAPL1	SMIM10L2B	TVP23B
ATCAY	CXCR2	FLJ32154	IRF8	NDRG1	PSG3	SNCB	TYW1
ATG9A	CXorf67	FOXCUT	ITGA5	NEAT1	PTCSC2	SNORD114-16	UBAP1L
AXL	DALRD3	FOXD4	ITPKA	NES	PTGER4	SNORD114-27	UBE2Q1
BAIAP2-AS1	DANT1	FOXP1-IT1	IYD	NFIX	PTGFRN	SNTB1	UBE2Q2L
BHLHE41	DCAF11	FSTL4	KANK3	NGFR	PTH	SNX12	UQCRBP1
BIK	DDX41	FUT1	KCNJ6	NKX2-4	PTH1R	SOSTDC1	VCL
BNIP3	DEDD	FZD8	KCNK4	NMB	PTPRCAP	SOX12	VIM-AS1
BNIP3L	DGCR2	GABARAPL1	KCNMA1-AS1	NNT-AS1	PWAR1	SPAG5-AS1	VKORC1
BTN3A1	DHRS13	GADD45G	KCTD11	NOG	QRFP	SPATA22	WASH3P
C14orf80	DHRS2	GATA5	KDELR3	NOTUM	R3HDML	SPIN4	WASL
C17orf99	DKFZp434J0226	GHRHR	KDM4C	NRN1	RAB17	SPPL2B	WBP1
C1orf185	DLEU2L	GJA3	KDM5B	NTF4	RAB38	SRD5A3	WDR45B
C1QL1	DMGDH	GJB4	KIAA0513	NTM-AS1	RAB40B	SRM	WDTC1
C2orf61	DMPK	GLIS3-AS1	KIAA1614	NTN3	RAP2A	SSBP3-AS1	WSB1
C2orf81	DNAH10OS	GLRX	KIAA1644	NUPR2	RASA4B	SSX7	ZBED1
C4orf3	DNAJB2	GLTP	KIR3DP1	NXF5	RASSF2	STC2	ZBTB16
C7orf76	DPEP1	GMPPA	KLF2	NXPH3	RBBP8NL	STKLD1	ZDHHC9
C8orf58	DPPA2	GOLGA1	KLHDC7A	OR10G9	RBSG2	SYCE1	ZMYM2
C9orf152	DPY19L2P2	GOLGA6D	KRT14	OR1S1	REEP1	SYDE1	ZNF215
C9orf173	DPYSL4	GOLGA8N	KRT16P2	OR3A3	RELB	SYNGR4	ZNF23
CA12	DRD2	GOLGA8O	KRT23	OR4C12	RELL1	SYP-AS1	ZNF295-AS1
CA3	DSCR10	GPI	KRTAP1-5	OR51M1	RGPD4-AS1	TBX1	ZNF395
CA9	DYNLRB2	GPR146	LACAT1	OR9A2	RGS11	TCAF2	ZNF408
CACNA1C-AS2	ECHDC2	GPR149	LAMA2	OSTCP1	RNASE1	TET2	ZNF544
CACNA2D4	EFCAB14	GRIN3A	LCE2A	P2RY2	RNF144B	TEX19	ZNF671
CACNB1	EFNA3	GYS1	LCN2	P3H1	RNF187	TIE1	ZNF812P
CARD19	EFNB2	HDGFRP2	LGALS9C	P4HA2	RNF24	TIMM22	ZNF845
CARD9	EID2B	HELB	LGR6	PADI3	RNVU1-14	TMEM139	ZNRF1

## Sheet: siEPAS1_downregulated genes
siEPAS1_downregulated genes
ABHD12B	C5orf58	DMRTC1B	GM2A	KRTAP20-2	OR10A4	RFX3	ST6GALNAC6
ACAT2	C7orf76	DPP9-AS1	GOLGA8S	LAMA5-AS1	OR1S1	RIC1	STAR
ACOXL	CALD1	DTNA	GPR180	LCLAT1	OR4C12	RNASE3	STEAP1B
ADIG	CAPN8	EFNB3	HACE1	LIMS3L	OR52R1	RNF187	STRADB
ADIRF	CASKIN1	EID1	HEG1	LOX	OR5AN1	RNF38	SYPL1
ADRB3	CCDC185	EIF3IP1	HGSNAT	LRFN2	OR7C2	RNF39	TAPT1-AS1
ALDH2	CCDC64B	EIF4EBP2	HIPK3	LRP12	OSTM1	RNU5A-1	TCAF2
ALDH5A1	CCL4L2	ELK3	HIST1H4I	LRRC6	PCGF3	RPS6KA2-IT1	TDO2
ALG10	CD164	ELOVL2-AS1	HRCT1	LSS	PDLIM2	RRN3P3	TGFBI
ANKRD52	CD99	ENG	HS2ST1	LZIC	PDSS2	RSG1	TGFBR2
ANTXR1	CFL2	EPAS1	HSD17B1	MAB21L3	PGBD5	SCD5	TGFBR3
ANXA8L1	CGB8	ERLIN2	HSDL1	MAGT1	PIK3IP1	SCHLAP1	TIMP3
APPBP2	CHCHD2	ERRFI1	HYOU1	MASP1	PIRC66	SEC14L6	TMEM167A
ARF1	CLDN7	ESM1	ID1	MBOAT1	PLA2G15	SEMA4F	TMEM245
ARL6IP5	CLEC12A	FAM27E3	IGFBP3	MC3R	PLEKHG4	SEPT10	TMEM254
ASB14	CLEC3B	FAM85A	IGHJ1	MEX3C	PLOD2	SETBP1	TOMM34
ASMTL	COL5A1	FARP1	IGKV1-12	MPZL1	POTEC	SIX3-AS1	TPT1
ATG9A	CREBL2	FBXL22	IL6ST	MSMO1	PP13	SLC51A	TRAM1
ATOH8	CREBRF	FCGR1B	INHBA	MTMR9LP	PP14571	SLC6A10P	TRIM49B
ATP2B4	CST9	FDFT1	ITGA6	MUC5AC	PPIAL4A	SLC6A19	TWF1
BHLHA15	CTB-1I21.1	FGF19	KCNH7	MXRA5	PREPL	SLC7A1	UGGT1
BMP8A	CTRL	FKBP6	KCNMA1-AS1	MYO10	PRPH	SLFNL1	UNQ6494
BNIP3	CTSK	FMOD	KHDC3L	N4BP2	PRRC2B	SNAI1	VEGFA
BNIP3L	CTXN1	FN1	KLF11	NAA40	PSAT1	SNAP25	WBP11P1
BRMS1L	CXCL5	FOXD4L5	KLF2	NBR2	PSG3	SNHG18	WDR27
BSDC1	CYSTM1	FOXH1	KLHDC1	NFIX	QKI	SNORA80A	ZDHHC6
C10orf10	DANT2	FOXJ1	KLHDC3	NINL	RAB3B	SNORD114-16	ZNF16
C14orf1	DDIT4	GADD45B	KLK15	NOL7	RABAC1	SNORD125	ZNF175
C20orf194	DEFB1	GALNT1	KLRG2	NRAS	RANBP3L	SP4	ZNF444
C2CD2	DHCR7	GFRA2	KRT23	NRN1	RARB	SPATA22	ZNF449
C4orf32	DLX2	GJA8	KRTAP10-10	NRSN2-AS1	RCC2	SREBF2	ZSCAN12
