# Supplementary material for: A system-level approach identifies HIF-2α as a critical regulator of chondrosarcoma progression
Source: Nat Commun. 2020 Oct 6;11:5023. doi: 10.1038/s41467-020-18817-7 (PMC7538956; doi:10.1038/s41467-020-18817-7)
Supplement: Supplementary file 6 — Supplementary Data 4 [file 41467_2020_18817_MOESM6_ESM.xlsx]

## Sheet: Quantitative RT-PCR primers
Quantitative RT-PCR primers
Name	Sequence(5'→3')
EPAS1-F	GAGCAAGGAGACGGAGGTGTT
EPAS1-R	ATTGTGAGGAGGGCAGTTGTTG
IDH1-F	ATGCCACCAACGACCAAGT
IDH1-R	CCAACCCTTAGACAGAGCCAT
IDH2-F	AGCACCAAGAACACCATACTGA
IDH2-R	ACACAAAGCCACCCGAAGA
HPRT-F	CCTGGCGTCGTGATTAGTG
HPRT-R	CTTGCGACCTTGACCATCTTT
OCT4-F	ACAACGAGAGGATTTTGAGGCT
OCT4-R	AGAGTGGTGACGGAGACAGG
NANOG-F	CCTATGCCTGTGATTTGTGGG
NANOG-R	GGGTTGTTTGCCTTTGGGAC
SOX2-F	ATGGGTTCGGTGGTCAAGTCC
SOX2-R	ATGTGTGAGAGGGGCAGTGTG
ID1-F	TGCTGCTCTACGACATGAACG
ID1-R	GCTCCAACTGAAGGTCCCTGA
MMP1-F	TGAAGGTGATGAAGCAGCCC
MMP1-R	TCCTGTAGGTCAGATGTGTTTG
MMP2-F	CAAGTCTGGAGCGATGTGACC
MMP2-R	CCTGGAAGCGGAATGGAAACT
MMP9-F	CGCTATGGTTACACTCGGG
MMP9-R	TAGGTGATGTTGTGGTGGTG
HIF1A-F	TGTCTCCATTACCCACCGCT
HIF1A-R	ACTGTGCTTTGAGGACTTGCG
VEGFA-F	GGCAGAATCATCACGAAGTGG
VEGFA-R	GAAGCTCATCTCTCCTATGTGC
ACAT2-F	CTCCTCACTTGGCTTACTTGA
ACAT2-R	GCAGCACCATCATTTATTCCTG
ALDH2-F	CTGTGTGGGTCAACTGCTA
ALDH2-R	GCGTTTCAGAGAGAGGATAAC
BNIP3-F	CGGATTGGGGATCTATATTGG
BNIP3-R	GTAGACAACCTGCATCCATTT
BNIP3L-F	AAGTGGAGCCATGAAGAAAGG
BNIP3L-R	CAATATAGATGCCTAGCCCCAA
CALD1-F	AGAAAAGCAGTGGTGTCAAATC
CALD1-R	TCTCAAACCTTAGTGGGGGAA
CFL2-F	TCTGGGCTCCTGAAAGTGC
CFL2-R	CAAGTGTCGAACGGTCCTTAAT
DDIT4-F	GAAGACACGGCTTACCTGGAT
DDIT4-R	CAGTAGTTCTTTGCCCACCTG
DEPP1-F	GGTCTCTGAAAGGGAAATGCT
DEPP1-R	GAGCGAACGGGATTGGTAA
DTNA-F	CCTGTAACCAGCATGAACGAC
DTNA-R	GAGGTGGCTGAGACGAAGAG
GM2A-F	CTGAAGGTGGATTTAGTTTTGG
GM2A-R	CATCACAGAAGTGTTCAAAGG
HIPK3-F	TTCAGTCAGGTTCAGCACTTT
HIPK3-R	TGGTGGGAAGATTGGTTTGTA
LOX-F	GGCTGCACAATTTCACCGTAT
LOX-R	TTCTCAGCACCAGATGTGTCC
LZIC-F	GGACAAGGTTAGCAGAGATG
LZIC-R	CTCCAAGTTTCCTAAGAGCTG
NAA40-F	GCCAACAGCACACAGATGAAG
NAA40-R	ATTCCCTTCTAGCACTCTGGTC
NOL7-F	AGACTAACATCAAGAAATCGCC
NOL7-R	ACGGCCAAGTAGCTTTTATTC
NRN1-F	TTTCGGACTGTTTGCTCAAG
NRN1-R	GAAATCCTCCCAGTATGTGC
PDSS2-F	CTATGCTAAGTTGCGAGAAAGA
PDSS2-R	CCTCCCTGGTTGGTATTGAG
PLOD2-F	CAACCAACCCCTTTTCTACC
PLOD2-R	CCATACTCCTACTCTATTCCCT
PREPL-F	CTCACAAAAAGATTACAGCCCA
PREPL-R	GAACACATTAGGACCCCAGATT
RABAC1-F	TCCTGTACTGTGTGGTGACG
RABAC1-R	CTCCAGCCAGAGCATACTGAT
Abbreviations: F, forward; R, reverse
